# Supplementary material for: Anti-Alzheimer’s Potency of Rich Phenylethanoid Glycosides Extract from Marrubium vulgare L.: In Vitro and In Silico Studies
Source: Pharmaceuticals (Basel). 2024 Sep 27;17(10):1282. doi: 10.3390/ph17101282 (PMC11510615; doi:10.3390/ph17101282)
Supplement: Supplementary file 1 [file pharmaceuticals-17-01282-s001.zip]

Archive with 1 entries (1 files):
- Supplementary Table S1-Molecular docking results.xlsx
