# Supplementary material for: Anti-Alzheimer’s Potency of Rich Phenylethanoid Glycosides Extract from Marrubium vulgare L.: In Vitro and In Silico Studies
Source: Pharmaceuticals (Basel). 2024 Sep 27;17(10):1282. doi: 10.3390/ph17101282 (PMC11510615; doi:10.3390/ph17101282)
Supplement: Supplementary file 1 [file pharmaceuticals-17-01282-s001.zip › Supplementary Table S1-Molecular docking results.xlsx]

## Sheet: cyclooxygenase
mol	rseq	mseq	S	rmsd_refine	E_conf	E_place	E_score1	E_refine	E_score2	PLIF_pronum	PLIF_raw	FP:PLIF	PLIF_ligidx
O=C(OCC(CCCC)CC)c1cc(C(=O)OCC(CCCC)CC)ccc1	1	1	-9.15684	1.94134	78.7777	-55.931	-9.85204	-43.0944	-9.15684	1	[[29 29 29 29 29 37 37 37 37 37 35 35 35 35 35 33 33 33 33 33 32 32 32 32 32 30 30 30 30 30] [2790 2794 2792 2789 2788 2790 2794 2792 2789 2788 2790 2794 2792 2789 2788 2790 2794 2792 2789 2788 2790 2794 2792 2789 2788 2790 2794 2792 2789 2788] [207 207 207 207 207 207 207 207 207 207 207 207 207 207 207 207 207 207 207 207 207 207 207 207 207 207 207 207 207 207] [10 10 10 10 10 10 10 10 10 10 1…		[]
O=C(OCC(CCCC)CC)c1cc(C(=O)OCC(CCCC)CC)ccc1	1	1	-8.56771	1.59011	73.6825	-83.4467	-10.9493	-41.1707	-8.56771	1	[[] [] [] [] []]		[]
O=C(OCC(CCCC)CC)c1cc(C(=O)OCC(CCCC)CC)ccc1	1	1	-8.52892	2.10493	69.4102	-67.7361	-9.62023	-44.0819	-8.52892	1	[[54 54 54 54 54] [5771 5773 5769 5767 5768] [388 388 388 388 388] [10 10 10 10 10] [1.2 1.2 1.2 1.2 1.2]]	1 2	[[54 54 54 54 54] [54 54 54 54 54]]
O=C(OCC(CCCC)CC)c1cc(C(=O)OCC(CCCC)CC)ccc1	1	1	-8.20422	1.92349	79.4417	-67.1508	-11.3119	-38.5004	-8.20422	1	[[] [] [] [] []]		[]
O=C(OCC(CCCC)CC)c1cc(C(=O)OCC(CCCC)CC)ccc1	1	1	-8.19343	1.67221	77.9558	-44.3149	-9.48889	-36.9079	-8.19343	1	[[26 29 29 29 29 29 37 37 37 37 37 35 35 35 35 35 33 33 33 33 33 32 32 32 32 32 30 30 30 30 30] [2794 2794 2792 2789 2788 2790 2794 2792 2789 2788 2790 2794 2792 2789 2788 2790 2794 2792 2789 2788 2790 2794 2792 2789 2788 2790 2794 2792 2789 2788 2790] [207 207 207 207 207 207 207 207 207 207 207 207 207 207 207 207 207 207 207 207 207 207 207 207 207 207 207 207 207 207 207] [2 10 10 10 10 10 10…	3	26
OCCCCCCCCCCCCCCCCCCCCCCCCCCCCCCCCCCCCC	1	2	-9.76926	2.35959	133.892	-58.1854	-5.4628	-53.1446	-9.76926	1	[[68 68 68 68 68] [5730 5732 5728 5726 5727] [386 386 386 386 386] [10 10 10 10 10] [0.5 0.5 0.5 0.5 0.5]]	4	[[68 68 68 68 68]]
OCCCCCCCCCCCCCCCCCCCCCCCCCCCCCCCCCCCCC	1	2	-9.74146	2.49588	61.7854	-55.5787	-9.18351	-52.6632	-9.74146	1	[[] [] [] [] []]		[]
OCCCCCCCCCCCCCCCCCCCCCCCCCCCCCCCCCCCCC	1	2	-9.65726	1.9415	63.2845	-52.8928	-8.31756	-48.6106	-9.65726	1	[[] [] [] [] []]		[]
OCCCCCCCCCCCCCCCCCCCCCCCCCCCCCCCCCCCCC	1	2	-9.2935	1.76936	58.1288	-21.6988	-6.40558	-51.6841	-9.2935	1	[[] [] [] [] []]		[]
OCCCCCCCCCCCCCCCCCCCCCCCCCCCCCCCCCCCCC	1	2	-9.15503	2.55895	71.7826	-40.6842	-7.53057	-46.9114	-9.15503	1	[113 3038 222 2 1.4]	5	113
O=C1C2(C)C(C3C(C4(C)C(CC(O)(CC)CC4)CC3)CC2)CC1	1	3	-6.45605	0.985765	82.9241	-74.8293	-9.72163	-17.5472	-6.45605	1	[[9 9 9 9 9 31 31 31 31 31] [5769 5773 5771 5768 5767 5727 5730 5732 5728 5726] [388 388 388 388 388 386 386 386 386 386] [10 10 10 10 10 10 10 10 10 10] [0.5 0.5 0.5 0.5 0.5 1.4 1.4 1.4 1.4 1.4]]	4 6 1	[[31 31 31 31 31] [31 31 31 31 31] [9 9 9 9 9]]
O=C1C2(C)C(C3C(C4(C)C(CC(O)(CC)CC4)CC3)CC2)CC1	1	3	-6.19347	0.744123	86.8744	-72.8285	-9.62364	-14.1566	-6.19347	1	[[31 31 31 31 31] [5727 5730 5732 5728 5726] [386 386 386 386 386] [10 10 10 10 10] [1.3 1.3 1.3 1.3 1.3]]	4 6	[[31 31 31 31 31] [31 31 31 31 31]]
O=C1C2(C)C(C3C(C4(C)C(CC(O)(CC)CC4)CC3)CC2)CC1	1	3	-6.17486	2.33377	80.1739	-54.2031	-10.0737	-19.3718	-6.17486	1	[[56 56] [6796 2914] [454 214] [1 2] [1 0.5]]	7 8	[56 56]
O=C1C2(C)C(C3C(C4(C)C(CC(O)(CC)CC4)CC3)CC2)CC1	1	3	-5.84491	1.24928	83.2002	-61.9655	-9.6336	-18.5453	-5.84491	1	[[] [] [] [] []]		[]
O=C1C2(C)C(C3C(C4(C)C(CC(O)(CC)CC4)CC3)CC2)CC1	1	3	-5.56068	1.66353	60.7897	-57.8397	-9.35392	-11.5098	-5.56068	1	[[] [] [] [] []]		[]
O=C(O)c1ccc(O)cc1	1	4	-4.90284	2.26586	-27.067	-51.1215	-8.74368	-22.8909	-4.90284	1	[[1 1 1 1 1] [5767 5769 5773 5771 5768] [388 388 388 388 388] [10 10 10 10 10] [0.8 0.8 0.8 0.8 0.8]]	1	[[1 1 1 1 1]]
O=C(O)c1ccc(O)cc1	1	4	-4.89287	0.843092	-27.0729	-49.4389	-9.28639	-24.2555	-4.89287	1	[[15 8 8 8 8 8] [2773 5771 5773 5769 5767 5768] [206 388 388 388 388 388] [1 10 10 10 10 10] [1.2 1.6 1.6 1.6 1.6 1.6]]	9 1 2	[15 [8 8 8 8 8] [8 8 8 8 8]]
O=C(O)c1ccc(O)cc1	1	4	-4.828	1.16428	-26.9994	-51.5656	-8.85101	-21.0927	-4.828	1	[[15 1 10 8 6 5 3] [2773 5740 5740 5740 5740 5740 5740] [206 387 387 387 387 387 387] [1 10 10 10 10 10 10] [0.5 0.5 0.5 0.5 0.5 0.5 0.5]]	9 10	[15 [1 10 8 6 5 3]]
O=C(O)c1ccc(O)cc1	1	4	-4.61755	0.644813	-27.2894	-49.0061	-9.19128	-19.9671	-4.61755	1	[[] [] [] [] []]		[]
O=C(O)c1ccc(O)cc1	1	4	-4.59628	1.07029	-27.4147	-49.6528	-8.61265	-22.7951	-4.59628	1	[[13 12] [5701 2794] [385 207] [3 2] [1.8 0.6]]	3 11 12	[12 13 13]
O=C(OC)CCCCCCCC=CCC=CCC=CCC	1	5	-8.7646	2.09486	19.061	-66.4497	-9.31967	-44.9174	-8.7646	1	[[] [] [] [] []]		[]
O=C(OC)CCCCCCCC=CCC=CCC=CCC	1	5	-8.30994	2.02333	23.9707	-70.1816	-10.3405	-41.3151	-8.30994	1	[[] [] [] [] []]		[]
O=C(OC)CCCCCCCC=CCC=CCC=CCC	1	5	-8.27697	1.13559	22.9258	-72.851	-9.73172	-43.3816	-8.27697	1	[[] [] [] [] []]		[]
O=C(OC)CCCCCCCC=CCC=CCC=CCC	1	5	-8.24202	1.09818	17.7259	-72.1297	-10.4562	-42.0566	-8.24202	1	[[] [] [] [] []]		[]
O=C(OC)CCCCCCCC=CCC=CCC=CCC	1	5	-7.86976	1.88432	20.2883	-54.0577	-9.74947	-37.1271	-7.86976	1	[[26 26 26 26 26 38 38 38 38 38] [5727 5730 5732 5728 5726 5768 5771 5773 5769 5767] [386 386 386 386 386 388 388 388 388 388] [10 10 10 10 10 10 10 10 10 10] [0.5 0.5 0.5 0.5 0.5 0.5 0.5 0.5 0.5 0.5]]	4 1	[[26 26 26 26 26] [38 38 38 38 38]]
O=C(OC)CCCCCCCC=CCC=CCCCCC	1	6	-8.74914	1.1527	22.6718	-51.9995	-9.64385	-47.4671	-8.74914	1	[50 5671 383 2 0.5]	13	50
O=C(OC)CCCCCCCC=CCC=CCCCCC	1	6	-8.26445	1.18708	26.297	-54.2119	-10.1193	-40.3115	-8.26445	1	[[43 43 43 43 43] [5768 5771 5773 5769 5767] [388 388 388 388 388] [10 10 10 10 10] [0.5 0.5 0.5 0.5 0.5]]	1	[[43 43 43 43 43]]
O=C(OC)CCCCCCCC=CCC=CCCCCC	1	6	-8.07808	1.30474	33.4996	-63.9398	-10.0421	-31.7083	-8.07808	1	[[] [] [] [] []]		[]
O=C(OC)CCCCCCCC=CCC=CCCCCC	1	6	-7.88216	0.774818	31.6007	-65.6767	-10.9541	-33.2566	-7.88216	1	[[] [] [] [] []]		[]
O=C(OC)CCCCCCCC=CCC=CCCCCC	1	6	-7.76183	1.09587	19.7128	-57.3075	-9.46072	-42.8087	-7.76183	1	[[11 11 11 11 11 21 21 21 21 21] [5767 5769 5773 5771 5768 5726 5728 5732 5730 5727] [388 388 388 388 388 386 386 386 386 386] [10 10 10 10 10 10 10 10 10 10] [0.5 0.5 0.5 0.5 0.5 0.7 0.7 0.7 0.7 0.7]]	4 1	[[21 21 21 21 21] [11 11 11 11 11]]
O=C(OC)CCCCCCCC=CCCCCCCCC	1	7	-8.44092	1.07985	23.9949	-59.3325	-9.98345	-44.4909	-8.44092	1	[52 2883 212 2 1.7]	14 15	[52 52]
O=C(OC)CCCCCCCC=CCCCCCCCC	1	7	-8.42256	2.68787	32.573	-52.7554	-9.38403	-41.7375	-8.42256	1	[[23 23 23 23 23 30 30 30 30 30] [5727 5730 5732 5728 5726 5771 5773 5769 5767 5768] [386 386 386 386 386 388 388 388 388 388] [10 10 10 10 10 10 10 10 10 10] [0.6 0.6 0.6 0.6 0.6 0.5 0.5 0.5 0.5 0.5]]	4 1	[[23 23 23 23 23] [30 30 30 30 30]]
O=C(OC)CCCCCCCC=CCCCCCCCC	1	7	-8.31779	1.83582	29.2123	-39.6807	-9.37643	-39.9389	-8.31779	1	[[] [] [] [] []]		[]
O=C(OC)CCCCCCCC=CCCCCCCCC	1	7	-8.06998	1.20334	28.6544	-62.0686	-9.69632	-37.7991	-8.06998	1	[[] [] [] [] []]		[]
O=C(OC)CCCCCCCC=CCCCCCCCC	1	7	-8.01614	1.53795	20.3367	-57.1584	-10.1861	-40.6244	-8.01614	1	[[52 30 30 30 30 30] [5773 5728 5732 5730 5727 5726] [388 386 386 386 386 386] [2 10 10 10 10 10] [2.1 0.8 0.8 0.8 0.8 0.8]]	4 16 17	[[30 30 30 30 30] 52 52]
O=C(OC)CCCCCCCCCCCCCCCC#C	1	8	-8.37814	2.42409	23.9344	-65.9715	-9.65913	-42.0557	-8.37814	1	[[] [] [] [] []]		[]
O=C(OC)CCCCCCCCCCCCCCCC#C	1	8	-8.26427	2.18571	26.4	-62.9233	-10.3717	-42.1088	-8.26427	1	[[7 8 8 8 8 8] [3038 2789 2792 2794 2790 2788] [222 207 207 207 207 207] [2 10 10 10 10 10] [1.3 0.5 0.5 0.5 0.5 0.5]]	18 5	[[8 8 8 8 8] 7]
O=C(OC)CCCCCCCCCCCCCCCC#C	1	8	-8.08793	1.68556	28.9268	-49.71	-10.1093	-38.9879	-8.08793	1	[[] [] [] [] []]		[]
O=C(OC)CCCCCCCCCCCCCCCC#C	1	8	-7.94562	1.43037	24.4554	-54.41	-9.50816	-42.6481	-7.94562	1	[[] [] [] [] []]		[]
O=C(OC)CCCCCCCCCCCCCCCC#C	1	8	-7.9269	1.65991	35.0838	-78.8754	-9.73495	-35.3376	-7.9269	1	[7 2916 214 2 1.4]	7	7
OC1CC=2C(C)(C3C(C4C(C)(C(C(CCC(C(C)C)CC)C)CC4)CC3)CC=2)CC1	1	9	-7.77096	1.77677	87.5653	-59.4241	-9.43503	-22.7784	-7.77096	1	[[13 13 13 13 13 30 30 30 30 30] [5769 5773 5771 5768 5767 5732 5730 5727 5726 5728] [388 388 388 388 388 386 386 386 386 386] [10 10 10 10 10 10 10 10 10 10] [0.9 0.9 0.9 0.9 0.9 1 1 1 1 1]]	4 6 1	[[30 30 30 30 30] [30 30 30 30 30] [13 13 13 13 13]]
OC1CC=2C(C)(C3C(C4C(C)(C(C(CCC(C(C)C)CC)C)CC4)CC3)CC=2)CC1	1	9	-7.74272	2.00962	96.6496	-79.87	-9.74445	-19.5775	-7.74272	1	[[] [] [] [] []]		[]
OC1CC=2C(C)(C3C(C4C(C)(C(C(CCC(C(C)C)CC)C)CC4)CC3)CC=2)CC1	1	9	-7.72899	2.2281	80.2083	-91.4846	-12.161	-32.0204	-7.72899	1	[[] [] [] [] []]		[]
OC1CC=2C(C)(C3C(C4C(C)(C(C(CCC(C(C)C)CC)C)CC4)CC3)CC=2)CC1	1	9	-7.3894	1.09403	92.1298	-76.8071	-10.1825	-21.7209	-7.3894	1	[[] [] [] [] []]		[]
OC1CC=2C(C)(C3C(C4C(C)(C(C(CCC(C(C)C)CC)C)CC4)CC3)CC=2)CC1	1	9	-7.1133	1.91664	58.5272	-44.3179	-9.48016	-30.1001	-7.1133	1	[[] [] [] [] []]		[]
O=C(O)C(=CC(=O)O)CC(=O)O	1	10	-5.09665	1.61858	-129.685	-71.1538	-10.0281	-24.3746	-5.09665	1	[[] [] [] [] []]		[]
O=C(O)C(=CC(=O)O)CC(=O)O	1	10	-4.91781	2.33597	-128.056	-70.0552	-10.1778	-22.1044	-4.91781	1	[12 2794 207 2 1.4]	3	12
O=C(O)C(=CC(=O)O)CC(=O)O	1	10	-4.84495	1.05293	-127.365	-80.8832	-10.2652	-25.3415	-4.84495	1	[[13 17] [2916 5660] [214 382] [2 2] [0.9 0.5]]	7 19	[13 17]
O=C(O)C(=CC(=O)O)CC(=O)O	1	10	-4.82504	0.751682	-124.276	-63.0115	-11.1493	-17.5227	-4.82504	1	[[9 16] [2773 5719] [206 386] [1 4] [0.5 0.6]]	9 20	[9 16]
O=C(O)C(=CC(=O)O)CC(=O)O	1	10	-4.79441	1.68051	-121.809	-73.5195	-13.9427	-18.2794	-4.79441	1	[[8 12 16] [5671 2883 5660] [383 212 382] [2 2 2] [0.5 1.3 2.1]]	14 19 21 13	[12 16 16 8]
O(C)C1C(=C)C(OC)CCC(=C)C(OC)CC(C(=C)C)C1	1	11	-6.13544	2.37363	10.3525	-39.9965	-10.5728	-25.0466	-6.13544	1	[27 5660 382 2 1.2]	19	27
O(C)C1C(=C)C(OC)CCC(=C)C(OC)CC(C(=C)C)C1	1	11	-5.90434	1.01825	113.175	-69.8489	-9.09921	-19.0867	-5.90434	1	[35 5773 388 2 2.7]	16 17	[35 35]
O(C)C1C(=C)C(OC)CCC(=C)C(OC)CC(C(=C)C)C1	1	11	-5.87518	1.86277	84.8277	-53.0763	-9.05428	-28.8276	-5.87518	1	[[1 1 1 1 1 6 6 6 6 6] [5726 5728 5732 5730 5727 5726 5728 5732 5730 5727] [386 386 386 386 386 386 386 386 386 386] [10 10 10 10 10 10 10 10 10 10] [0.8 0.8 0.8 0.8 0.8 0.6 0.6 0.6 0.6 0.6]]	4	[[1 1 1 1 1 6 6 6 6 6]]
O(C)C1C(=C)C(OC)CCC(=C)C(OC)CC(C(=C)C)C1	1	11	-5.77386	1.53324	24.8095	-43.5669	-9.75276	-25.0511	-5.77386	1	[35 5773 388 2 1.1]	16	35
O(C)C1C(=C)C(OC)CCC(=C)C(OC)CC(C(=C)C)C1	1	11	-5.7614	2.35583	88.5016	-54.3188	-9.9426	-25.4725	-5.7614	1	[[] [] [] [] []]		[]
O=C1c2c(O)cc(O)cc2OC(c2ccc(O)cc2)=C1	1	12	-6.22058	1.4913	-29.3838	-94.3624	-11.5168	-32.1002	-6.22058	1	[[11 12 14 16 23 24] [2794 2794 2794 2794 2794 2794] [207 207 207 207 207 207] [10 10 10 10 10 10] [1.2 1.2 1.2 1.2 1.2 1.2]]	18 22	[[11 12 14 16 23 24] [11 12 14 16 23 24]]
O=C1c2c(O)cc(O)cc2OC(c2ccc(O)cc2)=C1	1	12	-6.21663	0.648305	-28.2077	-89.1292	-11.838	-32.6717	-6.21663	1	[[29 11 12 14 16 23 24] [5659 2794 2794 2794 2794 2794 2794] [382 207 207 207 207 207 207] [1 10 10 10 10 10 10] [2.1 0.5 0.5 0.5 0.5 0.5 0.5]]	18 23 24	[[11 12 14 16 23 24] 29 29]
O=C1c2c(O)cc(O)cc2OC(c2ccc(O)cc2)=C1	1	12	-6.00421	0.96093	-30.0021	-82.975	-11.6141	-31.1469	-6.00421	1	[[] [] [] [] []]		[]
O=C1c2c(O)cc(O)cc2OC(c2ccc(O)cc2)=C1	1	12	-5.94457	1.95556	-29.5348	-99.9191	-11.7998	-30.4542	-5.94457	1	[[] [] [] [] []]		[]
O=C1c2c(O)cc(O)cc2OC(c2ccc(O)cc2)=C1	1	12	-5.93402	1.33842	-28.0189	-84.0847	-11.9696	-27.8151	-5.93402	1	[[25 11 12 14 16 23 24] [5659 2794 2794 2794 2794 2794 2794] [382 207 207 207 207 207 207] [1 10 10 10 10 10 10] [2.6 2.5 2.5 2.5 2.5 2.5 2.5]]	18 22 23 24	[[11 12 14 16 23 24] [11 12 14 16 23 24] 25 25]
O=C(O)C1C(O)C(O)C(OC2C(OC3C(O)C(O)C(O)C(CO)O3)C(O)C(O)C(C(=O)O)O2)C(Oc2cc(O)c3C(=O)C=C(c4ccc(O)cc4)Oc3c2)O1	1	13	-9.13273	1.61399	186.308	-120.459	-10.288	-42.5642	-9.13273	1	[[22 7 7 7 7 7 2 20 19 18 5 3] [5659 5767 5769 5773 5771 5768 2794 2794 2794 2794 2794 2794] [382 388 388 388 388 388 207 207 207 207 207 207] [1 10 10 10 10 10 10 10 10 10 10 10] [2.3 1.5 1.5 1.5 1.5 1.5 0.6 0.6 0.6 0.6 0.6 0.6]]	18 23 24 1 2	[[2 20 19 18 5 3] 22 22 [7 7 7 7 7] [7 7 7 7 7]]
O=C(O)C1C(O)C(O)C(OC2C(OC3C(O)C(O)C(O)C(CO)O3)C(O)C(O)C(C(=O)O)O2)C(Oc2cc(O)c3C(=O)C=C(c4ccc(O)cc4)Oc3c2)O1	1	13	-9.10328	3.09048	174.181	-147.601	-11.4874	-45.0312	-9.10328	1	[[71 86 2 2 2 2 2 20 20 20 20 20 19 19 19 19 19 18 18 18 18 18 5 5 5 5 5 3 3 3 3 3] [2789 6797 5769 5773 5771 5768 5767 5769 5773 5771 5768 5767 5769 5773 5771 5768 5767 5769 5773 5771 5768 5767 5769 5773 5771 5768 5767 5769 5773 5771 5768 5767] [207 454 388 388 388 388 388 388 388 388 388 388 388 388 388 388 388 388 388 388 388 388 388 388 388 388 388 388 388 388 388 388] [1 2 10 10 10 10 10 10 …	25 26	[71 86]
O=C(O)C1C(O)C(O)C(OC2C(OC3C(O)C(O)C(O)C(CO)O3)C(O)C(O)C(C(=O)O)O2)C(Oc2cc(O)c3C(=O)C=C(c4ccc(O)cc4)Oc3c2)O1	1	13	-9.04633	2.83323	177.595	-123.282	-10.6335	-50.5998	-9.04633	1	[51 2875 212 4 2.3]	27 28	[51 51]
O=C(O)C1C(O)C(O)C(OC2C(OC3C(O)C(O)C(O)C(CO)O3)C(O)C(O)C(C(=O)O)O2)C(Oc2cc(O)c3C(=O)C=C(c4ccc(O)cc4)Oc3c2)O1	1	13	-8.83969	2.03356	174.536	-86.0365	-10.0737	-44.4156	-8.83969	1	[[54 53 58 71 38 38 38 38 38 19 90 26 24 21 20] [5701 2794 2794 2875 5730 5732 5728 5726 5727 4185 4185 4185 4185 4185 4185] [385 207 207 212 386 386 386 386 386 294 294 294 294 294 294] [3 2 2 4 10 10 10 10 10 10 10 10 10 10 10] [2.1 1.1 1 1.5 0.5 0.5 0.5 0.5 0.5 0.5 0.5 0.5 0.5 0.5 0.5]]	3 27 28 29 11 12 4	[[53 58] 71 71 [19 90 26 24 21 20] 54 54 [38 38 38 38 38]]
O=C(O)C1C(O)C(O)C(OC2C(OC3C(O)C(O)C(O)C(CO)O3)C(O)C(O)C(C(=O)O)O2)C(Oc2cc(O)c3C(=O)C=C(c4ccc(O)cc4)Oc3c2)O1	1	13	-8.66568	2.68164	161.44	-149.26	-13.7212	-52.9536	-8.66568	1	[[69 70] [2875 2916] [212 214] [4 2] [3.1 2.7]]	27 28 7 30	[69 69 70 70]
O=C1c2c(O)cc(OC3C(OC4C(O)C(O)C(O)C(C)O4)C(O)C(O)C(CO)O3)cc2OC(c2ccc(O)cc2)=C1	1	14	-9.37167	1.46871	128.145	-128.005	-14.6808	-54.2425	-9.37167	1	[[55 68 16 68 51 51 51 51 51 33 41 39 38 37 34] [5659 6796 2916 2914 5771 5773 5769 5767 5768 2794 2794 2794 2794 2794 2794] [382 454 214 214 388 388 388 388 388 207 207 207 207 207 207] [1 1 2 2 10 10 10 10 10 10 10 10 10 10 10] [1.5 2.3 1.9 0.5 0.5 0.5 0.5 0.5 0.5 1.5 1.5 1.5 1.5 1.5 1.5]]	18 22 7 30 23 24 1 8 31	[[33 41 39 38 37 34] [33 41 39 38 37 34] [16 68] 16 55 55 [51 51 51 51 51] 68 68]
O=C1c2c(O)cc(OC3C(OC4C(O)C(O)C(O)C(C)O4)C(O)C(O)C(CO)O3)cc2OC(c2ccc(O)cc2)=C1	1	14	-9.22309	1.36012	115.196	-139.221	-13.2343	-54.3113	-9.22309	1	[[55 68 51 51 51 51 51 33 41 39 38 37 34 33 41 39 38 37 34] [5659 3038 5773 5771 5768 5767 5769 2720 2720 2720 2720 2720 2720 2794 2794 2794 2794 2794 2794] [382 222 388 388 388 388 388 203 203 203 203 203 203 207 207 207 207 207 207] [1 2 10 10 10 10 10 10 10 10 10 10 10 10 10 10 10 10 10] [2.6 0.5 0.9 0.9 0.9 0.9 0.9 0.6 0.6 0.6 0.6 0.6 0.6 1.6 1.6 1.6 1.6 1.6 1.6]]	32 18 22 5 23 24 1	[[33 41 39 38 37 34] [33 41 39 38 37 34] [33 41 39 38 37 34] 68 55 55 [51 51 51 51 51]]
O=C1c2c(O)cc(OC3C(OC4C(O)C(O)C(O)C(C)O4)C(O)C(O)C(CO)O3)cc2OC(c2ccc(O)cc2)=C1	1	14	-8.50893	4.84441	126.235	-100.98	-12.2836	-43.1072	-8.50893	1	[[62 16 19 19 19 19 19] [5659 2794 5726 5728 5732 5730 5727] [382 207 386 386 386 386 386] [1 2 10 10 10 10 10] [1.6 3.1 2.3 2.3 2.3 2.3 2.3]]	3 33 23 24 4 6	[16 16 62 62 [19 19 19 19 19] [19 19 19 19 19]]
O=C1c2c(O)cc(OC3C(OC4C(O)C(O)C(O)C(C)O4)C(O)C(O)C(CO)O3)cc2OC(c2ccc(O)cc2)=C1	1	14	-8.26448	2.85565	110.708	-103.675	-12.5671	-48.4802	-8.26448	1	[62 2875 212 4 2.6]	27 28	[62 62]
O=C1c2c(O)cc(OC3C(OC4C(O)C(O)C(O)C(C)O4)C(O)C(O)C(CO)O3)cc2OC(c2ccc(O)cc2)=C1	1	14	-8.23082	1.73526	132.171	-108.917	-12.6318	-41.6573	-8.23082	1	[[68 70 16 66 43 51 49 48 46 44 33 41 39 38 37 34] [2883 5659 2916 2875 2717 2717 2717 2717 2717 2717 2720 2720 2720 2720 2720 2720] [212 382 214 212 203 203 203 203 203 203 203 203 203 203 203 203] [1 1 2 4 10 10 10 10 10 10 10 10 10 10 10 10] [1 2.4 1.2 0.6 0.5 0.5 0.5 0.5 0.5 0.5 0.8 0.8 0.8 0.8 0.8 0.8]]	32 34 27 7 23 24	[[43 51 49 48 46 44 33 41 39 38 37 34] 68 66 16 70 70]
O=C1c2c(O)cc(OC3C(O)C(O)C(O)CO3)cc2OC(c2ccc(O)cc2)=C1	1	15	-8.22777	1.78963	60.6741	-126.375	-15.7115	-48.4908	-8.22777	1	[[40 44 46 28 36 34 33 31 29 18 26 24 23 22 19 14 14 14 14 14 20 20 20 20 20 19 19 19 19 19 18 18 18 18 18 17 17 17 17 17 15 15 15 15 15] [5659 2916 2875 2717 2717 2717 2717 2717 2717 2794 2794 2794 2794 2794 2794 5727 5730 5732 5728 5726 5727 5730 5732 5728 5726 5727 5730 5732 5728 5726 5727 5730 5732 5728 5726 5727 5730 5732 5728 5726 5727 5730 5732 5728 5726] [382 214 212 203 203 203 203 203 2…	32 18 22 27 28 7 23 24	[[28 36 34 33 31 29] [18 26 24 23 22 19] [18 26 24 23 22 19] 46 46 44 40 40]
O=C1c2c(O)cc(OC3C(O)C(O)C(O)CO3)cc2OC(c2ccc(O)cc2)=C1	1	15	-8.13745	3.46391	61.482	-111.286	-13.4032	-50.0128	-8.13745	1	[[40 44 28 36 34 33 31 29 18 26 24 23 22 19] [5659 2916 2717 2717 2717 2717 2717 2717 2794 2794 2794 2794 2794 2794] [382 214 203 203 203 203 203 203 207 207 207 207 207 207] [1 2 10 10 10 10 10 10 10 10 10 10 10 10] [2.9 1.1 0.5 0.5 0.5 0.5 0.5 0.5 2.4 2.4 2.4 2.4 2.4 2.4]]	32 18 22 7 23 24	[[28 36 34 33 31 29] [18 26 24 23 22 19] [18 26 24 23 22 19] 44 40 40]
O=C1c2c(O)cc(OC3C(O)C(O)C(O)CO3)cc2OC(c2ccc(O)cc2)=C1	1	15	-7.95801	2.53183	56.0724	-97.8601	-12.5641	-49.7675	-7.95801	1	[[40 44 28 36 34 33 31 29 18 26 24 23 22 19] [5659 2916 2717 2717 2717 2717 2717 2717 2794 2794 2794 2794 2794 2794] [382 214 203 203 203 203 203 203 207 207 207 207 207 207] [1 2 10 10 10 10 10 10 10 10 10 10 10 10] [2.9 2.2 0.5 0.5 0.5 0.5 0.5 0.5 2.6 2.6 2.6 2.6 2.6 2.6]]	32 18 22 7 30 23 24	[[28 36 34 33 31 29] [18 26 24 23 22 19] [18 26 24 23 22 19] 44 44 40 40]
O=C1c2c(O)cc(OC3C(O)C(O)C(O)CO3)cc2OC(c2ccc(O)cc2)=C1	1	15	-7.73212	2.4259	56.0325	-89.1412	-12.9992	-45.3204	-7.73212	1	[[40 44 28 36 34 33 31 29 18 26 24 23 22 19] [5659 2875 2717 2717 2717 2717 2717 2717 2794 2794 2794 2794 2794 2794] [382 212 203 203 203 203 203 203 207 207 207 207 207 207] [1 4 10 10 10 10 10 10 10 10 10 10 10 10] [2.9 0.9 0.5 0.5 0.5 0.5 0.5 0.5 2.7 2.7 2.7 2.7 2.7 2.7]]	32 18 22 27 23 24	[[28 36 34 33 31 29] [18 26 24 23 22 19] [18 26 24 23 22 19] 44 40 40]
O=C1c2c(O)cc(OC3C(O)C(O)C(O)CO3)cc2OC(c2ccc(O)cc2)=C1	1	15	-7.51156	2.26009	60.7981	-86.4007	-12.5345	-38.8302	-7.51156	1	[[40 28 36 34 33 31 29 18 26 24 23 22 19] [5659 2717 2717 2717 2717 2717 2717 2794 2794 2794 2794 2794 2794] [382 203 203 203 203 203 203 207 207 207 207 207 207] [1 10 10 10 10 10 10 10 10 10 10 10 10] [2.5 0.5 0.5 0.5 0.5 0.5 0.5 1.9 1.9 1.9 1.9 1.9 1.9]]	32 18 22 23 24	[[28 36 34 33 31 29] [18 26 24 23 22 19] [18 26 24 23 22 19] 40 40]
O=C(OCC(CCCC)CC)c1ccccc1	1	16	-6.85819	2.91705	43.4586	-70.5585	-9.27565	-30.6159	-6.85819	1	[[] [] [] [] []]		[]
O=C(OCC(CCCC)CC)c1ccccc1	1	16	-6.81975	2.56078	40.5468	-60.8457	-9.0438	-32.1602	-6.81975	1	[[] [] [] [] []]		[]
O=C(OCC(CCCC)CC)c1ccccc1	1	16	-6.80335	1.40256	112.393	-65.861	-8.87673	-26.9994	-6.80335	1	[28 5773 388 2 0.7]	16	28
O=C(OCC(CCCC)CC)c1ccccc1	1	16	-6.72884	1.20334	119.459	-59.9974	-9.06882	-33.3093	-6.72884	1	[[14 14 14 14 14] [5727 5730 5732 5728 5726] [386 386 386 386 386] [10 10 10 10 10] [0.8 0.8 0.8 0.8 0.8]]	4	[[14 14 14 14 14]]
O=C(OCC(CCCC)CC)c1ccccc1	1	16	-6.64661	3.19473	47.6741	-57.1702	-9.13531	-32.5916	-6.64661	1	[[14 14 14 14 14 29 38 36 34 32 30 29 38 36 34 32 30] [5730 5732 5728 5726 5727 2713 2713 2713 2713 2713 2713 2720 2720 2720 2720 2720 2720] [386 386 386 386 386 203 203 203 203 203 203 203 203 203 203 203 203] [10 10 10 10 10 10 10 10 10 10 10 10 10 10 10 10 10] [0.6 0.6 0.6 0.6 0.6 0.6 0.6 0.6 0.6 0.6 0.6 0.5 0.5 0.5 0.5 0.5 0.5]]	32 4	[[29 38 36 34 32 30 29 38 36 34 32 30] [14 14 14 14 14]]
O=C(O)C=Cc1cc(O)c(O)cc1	1	17	-5.34253	1.87141	-52.7562	-65.3904	-9.80183	-24.6928	-5.34253	1	[[1 1 1 1 1 1 9 7 6 5 3] [5768 5771 5773 5769 5767 5719 5719 5719 5719 5719 5719] [388 388 388 388 388 386 386 386 386 386 386] [10 10 10 10 10 10 10 10 10 10 10] [0.8 0.8 0.8 0.8 0.8 0.5 0.5 0.5 0.5 0.5 0.5]]	4 1	[[1 9 7 6 5 3] [1 1 1 1 1]]
O=C(O)C=Cc1cc(O)c(O)cc1	1	17	-5.30239	1.30026	-52.6728	-65.3955	-11.1694	-26.5287	-5.30239	1	[[18 18 18 18 18] [5767 5769 5773 5771 5768] [388 388 388 388 388] [10 10 10 10 10] [1.1 1.1 1.1 1.1 1.1]]	1 2	[[18 18 18 18 18] [18 18 18 18 18]]
O=C(O)C=Cc1cc(O)c(O)cc1	1	17	-5.16768	0.879859	-52.9099	-65.178	-10.6796	-24.6798	-5.16768	1	[[1 9 7 6 5 3] [2720 2720 2720 2720 2720 2720] [203 203 203 203 203 203] [10 10 10 10 10 10] [0.8 0.8 0.8 0.8 0.8 0.8]]	32	[[1 9 7 6 5 3]]
O=C(O)C=Cc1cc(O)c(O)cc1	1	17	-5.1534	1.08543	-53.0415	-68.3366	-10.9482	-25.2449	-5.1534	1	[[18 1 9 7 6 5 3] [2773 5719 5719 5719 5719 5719 5719] [206 386 386 386 386 386 386] [1 10 10 10 10 10 10] [0.7 0.6 0.6 0.6 0.6 0.6 0.6]]	9 4	[18 [1 9 7 6 5 3]]
O=C(O)C=Cc1cc(O)c(O)cc1	1	17	-5.11858	1.65582	-53.635	-64.9308	-9.76539	-21.7552	-5.11858	1	[[] [] [] [] []]		[]
Oc1c(O)ccc(C2C(O)Cc3c(O)cc(O)cc3O2)c1	1	18	-6.67709	1.58264	-7.4809	-74.9738	-15.9172	-34.112	-6.67709	1	[[32 28 28 28 28 28 21 28 26 25 24 22] [2773 5771 5773 5769 5767 5768 5719 5719 5719 5719 5719 5719] [206 388 388 388 388 388 386 386 386 386 386 386] [1 10 10 10 10 10 10 10 10 10 10 10] [1 0.9 0.9 0.9 0.9 0.9 0.5 0.5 0.5 0.5 0.5 0.5]]	9 4 1	[32 [21 28 26 25 24 22] [28 28 28 28 28]]
Oc1c(O)ccc(C2C(O)Cc3c(O)cc(O)cc3O2)c1	1	18	-6.48542	1.52946	-13.2627	-102.032	-12.9366	-34.849	-6.48542	1	[[] [] [] [] []]		[]
Oc1c(O)ccc(C2C(O)Cc3c(O)cc(O)cc3O2)c1	1	18	-6.34053	1.35107	-15.7989	-89.8972	-12.5423	-33.2591	-6.34053	1	[[22 22 22 22 22] [5771 5773 5769 5767 5768] [388 388 388 388 388] [10 10 10 10 10] [0.7 0.7 0.7 0.7 0.7]]	1	[[22 22 22 22 22]]
Oc1c(O)ccc(C2C(O)Cc3c(O)cc(O)cc3O2)c1	1	18	-6.27889	1.66013	-5.92123	-88.159	-12.4208	-29.1009	-6.27889	1	[[1 1 1 1 1 6 6 6 6 6 9 16 15 13 12 10] [5726 5728 5732 5730 5727 5726 5728 5732 5730 5727 5719 5719 5719 5719 5719 5719] [386 386 386 386 386 386 386 386 386 386 386 386 386 386 386 386] [10 10 10 10 10 10 10 10 10 10 10 10 10 10 10 10] [0.5 0.5 0.5 0.5 0.5 0.5 0.5 0.5 0.5 0.5 0.6 0.6 0.6 0.6 0.6 0.6]]	4	[[1 1 1 1 1 6 6 6 6 6 9 16 15 13 12 10]]
Oc1c(O)ccc(C2C(O)Cc3c(O)cc(O)cc3O2)c1	1	18	-6.1775	1.0553	-13.3217	-103.717	-12.104	-31.2507	-6.1775	1	[[21 28 26 25 24 22 21 28 26 25 24 22] [2720 2720 2720 2720 2720 2720 2794 2794 2794 2794 2794 2794] [203 203 203 203 203 203 207 207 207 207 207 207] [10 10 10 10 10 10 10 10 10 10 10 10] [0.5 0.5 0.5 0.5 0.5 0.5 0.5 0.5 0.5 0.5 0.5 0.5]]	32 18	[[21 28 26 25 24 22] [21 28 26 25 24 22]]
O=C(OC(C=CC(C)C)C(C)C1C2(C)C(C3C(C4(C)C5(C(OC)C3)C(C5)CC4)CC2)CC1)C(C)(C)C	1	19	-6.95645	1.6003	172.918	-71.9883	-9.17255	-26.1779	-6.95645	1	[[] [] [] [] []]		[]
O=C(OC(C=CC(C)C)C(C)C1C2(C)C(C3C(C4(C)C5(C(OC)C3)C(C5)CC4)CC2)CC1)C(C)(C)C	1	19	-6.81542	1.96381	165.106	-54.2427	-10.7968	-27.6561	-6.81542	1	[[13 13 13 13 13] [5726 5728 5732 5730 5727] [386 386 386 386 386] [10 10 10 10 10] [0.6 0.6 0.6 0.6 0.6]]	4	[[13 13 13 13 13]]
O=C(OC(C=CC(C)C)C(C)C1C2(C)C(C3C(C4(C)C5(C(OC)C3)C(C5)CC4)CC2)CC1)C(C)(C)C	1	19	-6.53236	3.0988	169.026	-41.3399	-9.06918	-26.3178	-6.53236	1	[66 2875 212 4 0.8]	27	66
O=C(OC(C=CC(C)C)C(C)C1C2(C)C(C3C(C4(C)C5(C(OC)C3)C(C5)CC4)CC2)CC1)C(C)(C)C	1	19	-6.48681	1.7292	213.822	-88.6738	-10.3128	-11.3513	-6.48681	1	[[] [] [] [] []]		[]
O=C(OC(C=CC(C)C)C(C)C1C2(C)C(C3C(C4(C)C5(C(OC)C3)C(C5)CC4)CC2)CC1)C(C)(C)C	1	19	-6.37293	3.40081	180.851	-80.825	-8.57426	-21.1726	-6.37293	1	[77 5719 386 4 0.7]	20	77
OC1C(=C)CC2(C)C3C(C4C(C)(C(C(CCCC(C)C)C)CC4)CC3)CCC2C1	1	20	-7.43923	1.58674	104.618	-77.3464	-10.6487	-21.5976	-7.43923	1	[68 6797 454 2 2.2]	26 35	[68 68]
OC1C(=C)CC2(C)C3C(C4C(C)(C(C(CCCC(C)C)C)CC4)CC3)CCC2C1	1	20	-7.31949	2.269	89.9216	-55.4026	-10.5244	-30.1136	-7.31949	1	[68 2875 212 4 3.4]	27 28	[68 68]
OC1C(=C)CC2(C)C3C(C4C(C)(C(C(CCCC(C)C)C)CC4)CC3)CCC2C1	1	20	-6.84738	2.581	90.1386	-52.5827	-9.43615	-28.6245	-6.84738	1	[68 2875 212 4 3]	27 28	[68 68]
OC1C(=C)CC2(C)C3C(C4C(C)(C(C(CCCC(C)C)C)CC4)CC3)CCC2C1	1	20	-6.57814	3.62167	83.3449	-68.6617	-10.0387	-28.5083	-6.57814	1	[[7 7 7 7 7 26 26 26 26 26] [5767 5769 5773 5771 5768 5728 5732 5730 5727 5726] [388 388 388 388 388 386 386 386 386 386] [10 10 10 10 10 10 10 10 10 10] [0.6 0.6 0.6 0.6 0.6 0.6 0.6 0.6 0.6 0.6]]	4 1	[[26 26 26 26 26] [7 7 7 7 7]]
OC1C(=C)CC2(C)C3C(C4C(C)(C(C(CCCC(C)C)C)CC4)CC3)CCC2C1	1	20	-6.56101	4.17983	67.5276	-34.7666	-9.37735	-29.8569	-6.56101	1	[[7 7 7 7 7 17 17 17 17 17] [5767 5769 5773 5771 5768 5726 5728 5732 5730 5727] [388 388 388 388 388 386 386 386 386 386] [10 10 10 10 10 10 10 10 10 10] [0.8 0.8 0.8 0.8 0.8 1.2 1.2 1.2 1.2 1.2]]	4 6 1	[[17 17 17 17 17] [17 17 17 17 17] [7 7 7 7 7]]
O=C1c2c(O)cc(O)cc2OC(c2ccccc2)=C1	1	21	-6.46366	0.990655	-12.3989	-71.1051	-11.0135	-35.0326	-6.46366	1	[[28 1 10 8 7 5 3 12 13 15 17 24 25] [5659 2717 2717 2717 2717 2717 2717 2794 2794 2794 2794 2794 2794] [382 203 203 203 203 203 203 207 207 207 207 207 207] [1 10 10 10 10 10 10 10 10 10 10 10 10] [2.8 0.8 0.8 0.8 0.8 0.8 0.8 2.6 2.6 2.6 2.6 2.6 2.6]]	32 18 22 23 24	[[1 10 8 7 5 3] [12 13 15 17 24 25] [12 13 15 17 24 25] 28 28]
O=C1c2c(O)cc(O)cc2OC(c2ccccc2)=C1	1	21	-6.11423	1.21337	-12.114	-73.5588	-11.3955	-29.2714	-6.11423	1	[[26 16 1 10 8 7 5 3 12 13 15 17 24 25] [5659 5773 2717 2717 2717 2717 2717 2717 2794 2794 2794 2794 2794 2794] [382 388 203 203 203 203 203 203 207 207 207 207 207 207] [1 2 10 10 10 10 10 10 10 10 10 10 10 10] [2.7 0.5 0.9 0.9 0.9 0.9 0.9 0.9 1.2 1.2 1.2 1.2 1.2 1.2]]	32 18 22 23 24 16	[[1 10 8 7 5 3] [12 13 15 17 24 25] [12 13 15 17 24 25] 26 26 16]
O=C1c2c(O)cc(O)cc2OC(c2ccccc2)=C1	1	21	-6.11108	2.19204	-12.3454	-67.6637	-11.4431	-31.0646	-6.11108	1	[[12 13 15 17 24 25] [2794 2794 2794 2794 2794 2794] [207 207 207 207 207 207] [10 10 10 10 10 10] [1.4 1.4 1.4 1.4 1.4 1.4]]	18 22	[[12 13 15 17 24 25] [12 13 15 17 24 25]]
O=C1c2c(O)cc(O)cc2OC(c2ccccc2)=C1	1	21	-6.09539	0.627143	-11.561	-76.0831	-10.9813	-30.7826	-6.09539	1	[[12 13 15 17 24 25] [2794 2794 2794 2794 2794 2794] [207 207 207 207 207 207] [10 10 10 10 10 10] [0.6 0.6 0.6 0.6 0.6 0.6]]	18	[[12 13 15 17 24 25]]
O=C1c2c(O)cc(O)cc2OC(c2ccccc2)=C1	1	21	-5.89749	1.03389	-13.1323	-87.3461	-11.466	-29.5944	-5.89749	1	[[] [] [] [] []]		[]
O(C)c1c(O)ccc(C=2Oc3c(c(O)cc(O)c3)C(=O)C=2)c1	1	22	-6.75073	0.700688	-14.5128	-94.9344	-12.0823	-34.6325	-6.75073	1	[[31 15 16 18 20 27 28 20 20 20 20 20 27 27 27 27 27 25 25 25 25 25 24 24 24 24 24 22 22 22 22 22 21 21 21 21 21] [5659 2794 2794 2794 2794 2794 2794 5726 5728 5732 5730 5727 5726 5728 5732 5730 5727 5726 5728 5732 5730 5727 5726 5728 5732 5730 5727 5726 5728 5732 5730 5727 5726 5728 5732 5730 5727] [382 207 207 207 207 207 207 386 386 386 386 386 386 386 386 386 386 386 386 386 386 386 386 386 3…	18 22 23 24	[[15 16 18 20 27 28] [15 16 18 20 27 28] 31 31]
O(C)c1c(O)ccc(C=2Oc3c(c(O)cc(O)c3)C(=O)C=2)c1	1	22	-6.55043	1.56859	-20.3854	-88.1595	-11.67	-34.8327	-6.55043	1	[[] [] [] [] []]		[]
O(C)c1c(O)ccc(C=2Oc3c(c(O)cc(O)c3)C(=O)C=2)c1	1	22	-6.40275	1.28661	-14.5074	-95.9443	-12.7964	-32.7437	-6.40275	1	[[] [] [] [] []]		[]
O(C)c1c(O)ccc(C=2Oc3c(c(O)cc(O)c3)C(=O)C=2)c1	1	22	-6.40192	2.00113	-14.7419	-75.0189	-12.4332	-34.3738	-6.40192	1	[[] [] [] [] []]		[]
O(C)c1c(O)ccc(C=2Oc3c(c(O)cc(O)c3)C(=O)C=2)c1	1	22	-6.40105	1.88715	-15.8337	-82.8456	-12.4536	-33.9951	-6.40105	1	[[] [] [] [] []]		[]
O=C(O)C=Cc1ccccc1	1	23	-5.14796	3.94785	-39.303	-64.1827	-8.57414	-23.5283	-5.14796	1	[[18 18 18 18 18] [5728 5732 5730 5727 5726] [386 386 386 386 386] [10 10 10 10 10] [0.8 0.8 0.8 0.8 0.8]]	4	[[18 18 18 18 18]]
O=C(O)C=Cc1ccccc1	1	23	-5.01962	1.10406	-38.1059	-53.0667	-8.60943	-24.0753	-5.01962	1	[[5 5 5 5 5] [5767 5769 5773 5771 5768] [388 388 388 388 388] [10 10 10 10 10] [0.9 0.9 0.9 0.9 0.9]]	1	[[5 5 5 5 5]]
O=C(O)C=Cc1ccccc1	1	23	-4.95723	2.26553	-39.5623	-52.3962	-8.62543	-23.8117	-4.95723	1	[[5 5 5 5 5 12 12 12 12 12] [5768 5771 5773 5769 5767 5768 5771 5773 5769 5767] [388 388 388 388 388 388 388 388 388 388] [10 10 10 10 10 10 10 10 10 10] [0.8 0.8 0.8 0.8 0.8 0.7 0.7 0.7 0.7 0.7]]	1	[[5 5 5 5 5 12 12 12 12 12]]
O=C(O)C=Cc1ccccc1	1	23	-4.74979	1.32622	-39.7619	-57.7681	-8.78315	-21.7503	-4.74979	1	[[18 17] [5701 2794] [385 207] [3 2] [0.5 0.6]]	3 11	[17 18]
O=C(O)C=Cc1ccccc1	1	23	-4.61389	1.03448	-37.7137	-54.2283	-9.60368	-21.143	-4.61389	1	[[17 1 10 8 7 5 3] [3038 2875 2875 2875 2875 2875 2875] [222 212 212 212 212 212 212] [2 10 10 10 10 10 10] [2.6 0.7 0.7 0.7 0.7 0.7 0.7]]	36 5 37	[[1 10 8 7 5 3] 17 17]
O=C(OCC(CCCC)CC)CCCCCCCCC(=O)OCC(CCCC)CC	1	24	-9.24574	2.08624	38.0447	-64.3184	-9.88943	-43.8193	-9.24574	1	[[28 29 29 29 29 29] [5719 5726 5728 5732 5730 5727] [386 386 386 386 386 386] [4 10 10 10 10 10] [0.9 0.5 0.5 0.5 0.5 0.5]]	20 4	[28 [29 29 29 29 29]]
O=C(OCC(CCCC)CC)CCCCCCCCC(=O)OCC(CCCC)CC	1	24	-9.24055	2.43891	43.1946	-19.9672	-8.9467	-37.4881	-9.24055	1	[[50 50 50 50 50] [2790 2794 2792 2789 2788] [207 207 207 207 207] [10 10 10 10 10] [0.6 0.6 0.6 0.6 0.6]]	18	[[50 50 50 50 50]]
O=C(OCC(CCCC)CC)CCCCCCCCC(=O)OCC(CCCC)CC	1	24	-9.19107	1.95177	41.0281	-47.9379	-8.67983	-49.4801	-9.19107	1	[[56 56 56 56 56] [5773 5771 5768 5767 5769] [388 388 388 388 388] [10 10 10 10 10] [0.8 0.8 0.8 0.8 0.8]]	1	[[56 56 56 56 56]]
O=C(OCC(CCCC)CC)CCCCCCCCC(=O)OCC(CCCC)CC	1	24	-9.17449	2.58944	32.5633	-48.12	-8.93978	-44.5656	-9.17449	1	[54 5773 388 2 1.2]	16	54
O=C(OCC(CCCC)CC)CCCCCCCCC(=O)OCC(CCCC)CC	1	24	-8.95002	3.79263	43.267	-28.5578	-9.22197	-40.7725	-8.95002	1	[[35 35 35 35 35] [5728 5732 5730 5727 5726] [386 386 386 386 386] [10 10 10 10 10] [0.6 0.6 0.6 0.6 0.6]]	4	[[35 35 35 35 35]]
OC1(C#C)C2(CC)C(C3C(C(=C)C2)C2C(=CCCC2)CC3)CC1	1	25	-6.16168	1.67771	73.0817	-45.0991	-8.89131	-27.0492	-6.16168	1	[[9 9 9 9 9] [2792 2794 2790 2788 2789] [207 207 207 207 207] [10 10 10 10 10] [0.5 0.5 0.5 0.5 0.5]]	18	[[9 9 9 9 9]]
OC1(C#C)C2(CC)C(C3C(C(=C)C2)C2C(=CCCC2)CC3)CC1	1	25	-5.93243	1.53191	67.5841	-53.4267	-8.71522	-18.0803	-5.93243	1	[[9 9 9 9 9 46 46 46 46 46] [2792 2794 2790 2788 2789 5730 5732 5728 5726 5727] [207 207 207 207 207 386 386 386 386 386] [10 10 10 10 10 10 10 10 10 10] [0.5 0.5 0.5 0.5 0.5 1 1 1 1 1]]	18 4 6	[[9 9 9 9 9] [46 46 46 46 46] [46 46 46 46 46]]
OC1(C#C)C2(CC)C(C3C(C(=C)C2)C2C(=CCCC2)CC3)CC1	1	25	-5.82443	1.34329	85.5167	-51.6373	-8.62135	-17.7703	-5.82443	1	[32 6796 454 1 1.3]	8	32
OC1(C#C)C2(CC)C(C3C(C(=C)C2)C2C(=CCCC2)CC3)CC1	1	25	-5.81505	1.37799	67.9858	-56.4297	-9.67112	-20.2251	-5.81505	1	[[9 9 9 9 9 46 46 46 46 46] [2792 2794 2790 2788 2789 5730 5732 5728 5726 5727] [207 207 207 207 207 386 386 386 386 386] [10 10 10 10 10 10 10 10 10 10] [0.5 0.5 0.5 0.5 0.5 0.8 0.8 0.8 0.8 0.8]]	18 4	[[9 9 9 9 9] [46 46 46 46 46]]
OC1(C#C)C2(CC)C(C3C(C(=C)C2)C2C(=CCCC2)CC3)CC1	1	25	-5.75535	1.11562	75.147	-58.2597	-8.96293	-16.998	-5.75535	1	[[46 46 46 46 46 52 52 52 52 52] [5730 5732 5728 5726 5727 5730 5732 5728 5726 5727] [386 386 386 386 386 386 386 386 386 386] [10 10 10 10 10 10 10 10 10 10] [0.7 0.7 0.7 0.7 0.7 0.5 0.5 0.5 0.5 0.5]]	4	[[46 46 46 46 46 52 52 52 52 52]]
O=C(O)CCC=CCC=CCC=CCC=CCC=CCC=CCC	1	26	-9.2204	1.05134	-13.9232	-50.1501	-9.44517	-44.9589	-9.2204	1	[[33 33 33 33 33] [5726 5728 5732 5730 5727] [386 386 386 386 386] [10 10 10 10 10] [0.8 0.8 0.8 0.8 0.8]]	4	[[33 33 33 33 33]]
O=C(O)CCC=CCC=CCC=CCC=CCC=CCC=CCC	1	26	-8.1108	1.61296	-18.9666	-50.952	-9.28936	-36.4457	-8.1108	1	[[] [] [] [] []]		[]
O=C(O)CCC=CCC=CCC=CCC=CCC=CCC=CCC	1	26	-8.06167	1.84283	-17.0942	-70.2326	-10.0702	-41.1596	-8.06167	1	[54 2883 212 2 1.4]	14	54
O=C(O)CCC=CCC=CCC=CCC=CCC=CCC=CCC	1	26	-8.00688	2.13453	-20.4029	-40.4929	-8.90438	-41.6102	-8.00688	1	[55 2966 218 3 3.5]	38 39	[55 55]
O=C(O)CCC=CCC=CCC=CCC=CCC=CCC=CCC	1	26	-7.95444	3.11096	-16.9071	-63.4304	-9.39393	-39.3689	-7.95444	1	[[36 36 36 36 36] [5728 5732 5730 5727 5726] [386 386 386 386 386] [10 10 10 10 10] [1.3 1.3 1.3 1.3 1.3]]	4 6	[[36 36 36 36 36] [36 36 36 36 36]]
O=C(O)C=Cc1cc(OC)c(O)cc1	1	27	-5.50146	0.919917	-40.3235	-67.8871	-10.005	-25.6898	-5.50146	1	[[] [] [] [] []]		[]
O=C(O)C=Cc1cc(OC)c(O)cc1	1	27	-5.43208	2.46177	-41.384	-67.3236	-9.88113	-28.2704	-5.43208	1	[[13 13 13 13 13] [5769 5773 5771 5768 5767] [388 388 388 388 388] [10 10 10 10 10] [1.2 1.2 1.2 1.2 1.2]]	1 2	[[13 13 13 13 13] [13 13 13 13 13]]
O=C(O)C=Cc1cc(OC)c(O)cc1	1	27	-5.28979	1.97322	-41.4811	-61.146	-9.80908	-28.6188	-5.28979	1	[[21 21] [2838 2875] [210 212] [3 4] [0.8 0.7]]	40 27	[21 21]
O=C(O)C=Cc1cc(OC)c(O)cc1	1	27	-5.27631	1.36802	-43.1002	-61.0257	-9.51913	-23.3698	-5.27631	1	[[6 6 6 6 6 13 13 13 13 13 12 12 12 12 12 10 10 10 10 10 8 8 8 8 8 7 7 7 7 7] [5769 5773 5771 5768 5767 5769 5773 5771 5768 5767 5769 5773 5771 5768 5767 5769 5773 5771 5768 5767 5769 5773 5771 5768 5767 5769 5773 5771 5768 5767] [388 388 388 388 388 388 388 388 388 388 388 388 388 388 388 388 388 388 388 388 388 388 388 388 388 388 388 388 388 388] [10 10 10 10 10 10 10 10 10 10 10 10 10 10 10 1…		[]
O=C(O)C=Cc1cc(OC)c(O)cc1	1	27	-5.237	1.36227	-41.221	-64.4678	-9.76334	-27.8939	-5.237	1	[[] [] [] [] []]		[]
O=C(OC1C(OC2C(O)C(O)C(O)C(C)O2)C(O)C(OCCc2cc(O)c(O)cc2)OC1COC1C(O)C(O)(CO)CO1)C=Cc1cc(O)c(O)cc1	1	28	-10.6151	1.94001	171.37	-112.281	-12.6041	-56.8775	-10.6151	1	[[96 23 92] [2838 5773 2916] [210 388 214] [3 2 2] [1.5 1.6 1.2]]	40 41 7 16 17	[96 96 92 23 23]
O=C(OC1C(OC2C(O)C(O)C(O)C(C)O2)C(O)C(OCCc2cc(O)c(O)cc2)OC1COC1C(O)C(O)(CO)CO1)C=Cc1cc(O)c(O)cc1	1	28	-9.431	3.54984	172.986	-102.078	-10.3552	-54.2653	-9.431	1	[[88 96] [6635 2838] [443 210] [3 3] [1.1 0.5]]	40 42	[96 88]
O=C(OC1C(OC2C(O)C(O)C(O)C(C)O2)C(O)C(OCCc2cc(O)c(O)cc2)OC1COC1C(O)C(O)(CO)CO1)C=Cc1cc(O)c(O)cc1	1	28	-9.42029	1.72659	187.108	-141.059	-13.5158	-43.0574	-9.42029	1	[51 5773 388 2 2]	16 17	[51 51]
O=C(OC1C(OC2C(O)C(O)C(O)C(C)O2)C(O)C(OCCc2cc(O)c(O)cc2)OC1COC1C(O)C(O)(CO)CO1)C=Cc1cc(O)c(O)cc1	1	28	-9.35871	2.48001	173.637	-104.625	-10.6278	-56.4679	-9.35871	1	[[51 60 64 90 40 40 40 40 40 78 78 78 78 78] [2916 2916 3038 5773 2910 2912 2916 2914 2911 5771 5773 5769 5767 5768] [214 214 222 388 214 214 214 214 214 388 388 388 388 388] [2 2 2 2 10 10 10 10 10 10 10 10 10 10] [1.3 2.4 2.3 2.1 0.8 0.8 0.8 0.8 0.8 1.2 1.2 1.2 1.2 1.2]]	7 30 43 5 37 16 17 1 2	[[51 60] 60 [40 40 40 40 40] 64 64 90 90 [78 78 78 78 78] [78 78 78 78 78]]
O=C(OC1C(OC2C(O)C(O)C(O)C(C)O2)C(O)C(OCCc2cc(O)c(O)cc2)OC1COC1C(O)C(O)(CO)CO1)C=Cc1cc(O)c(O)cc1	1	28	-9.12365	2.70521	203.996	-96.9762	-10.3778	-33.8707	-9.12365	1	[[30 51 96] [2875 2794 3038] [212 207 222] [4 2 2] [2.7 3.1 4]]	3 33 27 28 5 37	[51 51 30 30 96 96]
O=C(O)c1cc(O)c(O)c(O)c1	1	29	-5.2688	1.71207	-32.9466	-61.425	-10.9709	-26.3889	-5.2688	1	[[11 17 1 8 7 6 4 3] [2773 2656 2720 2720 2720 2720 2720 2720] [206 199 203 203 203 203 203 203] [1 3 10 10 10 10 10 10] [0.6 0.6 0.7 0.7 0.7 0.7 0.7 0.7]]	44 32 9	[17 [1 8 7 6 4 3] 11]
O=C(O)c1cc(O)c(O)c(O)c1	1	29	-5.15917	2.0258	-32.737	-69.4489	-10.9437	-25.288	-5.15917	1	[[11 13 13 13 13 13 1 8 7 6 4 3] [2773 5769 5773 5771 5768 5767 2720 2720 2720 2720 2720 2720] [206 388 388 388 388 388 203 203 203 203 203 203] [1 10 10 10 10 10 10 10 10 10 10 10] [0.6 0.6 0.6 0.6 0.6 0.6 0.7 0.7 0.7 0.7 0.7 0.7]]	32 9 1	[[1 8 7 6 4 3] 11 [13 13 13 13 13]]
O=C(O)c1cc(O)c(O)c(O)c1	1	29	-4.97403	1.5488	-32.1846	-69.7381	-11.2829	-20.8961	-4.97403	1	[[4 4 4 4 4 13 13 13 13 13] [5767 5769 5773 5771 5768 5767 5769 5773 5771 5768] [388 388 388 388 388 388 388 388 388 388] [10 10 10 10 10 10 10 10 10 10] [1.2 1.2 1.2 1.2 1.2 0.8 0.8 0.8 0.8 0.8]]	1 2	[[4 4 4 4 4 13 13 13 13 13] [4 4 4 4 4]]
O=C(O)c1cc(O)c(O)c(O)c1	1	29	-4.84941	0.653961	-32.9723	-75.5481	-10.9561	-22.6123	-4.84941	1	[16 2794 207 2 0.9]	3	16
O=C(O)c1cc(O)c(O)c(O)c1	1	29	-4.72014	1.48394	-32.9254	-63.5321	-10.8881	-20.0437	-4.72014	1	[13 5659 382 1 2.1]	23 24	[13 13]
O=C(OC)CCCCCCCCCCCCCCC	1	30	-8.26137	1.51088	34.7815	-50.0267	-10.3343	-39.9863	-8.26137	1	[[29 29 29 29 29] [5726 5728 5732 5730 5727] [386 386 386 386 386] [10 10 10 10 10] [1 1 1 1 1]]	4 6	[[29 29 29 29 29] [29 29 29 29 29]]
O=C(OC)CCCCCCCCCCCCCCC	1	30	-7.73726	1.43236	24.2415	-48.1703	-9.78695	-38.636	-7.73726	1	[[29 29 29 29 29] [5726 5728 5732 5730 5727] [386 386 386 386 386] [10 10 10 10 10] [1.2 1.2 1.2 1.2 1.2]]	4 6	[[29 29 29 29 29] [29 29 29 29 29]]
O=C(OC)CCCCCCCCCCCCCCC	1	30	-7.57578	1.29627	30.1132	-44.8075	-9.60947	-35.2945	-7.57578	1	[[] [] [] [] []]		[]
O=C(OC)CCCCCCCCCCCCCCC	1	30	-7.56538	1.7935	35.5305	-68.6126	-9.61463	-34.3175	-7.56538	1	[[48 23 23 23 23 23] [3038 5726 5728 5732 5730 5727] [222 386 386 386 386 386] [2 10 10 10 10 10] [1.5 0.6 0.6 0.6 0.6 0.6]]	5 37 4	[48 48 [23 23 23 23 23]]
O=C(OC)CCCCCCCCCCCCCCC	1	30	-7.56157	3.02395	23.6544	-70.0648	-9.55289	-38.3379	-7.56157	1	[[] [] [] [] []]		[]
O=C(OCC1C(O)C(O)C(OC2C(O)C(O)C(O)C(CO)O2)C(Oc2c(O)c3OC(c4ccc(O)cc4)=CC(=O)c3c(O)c2)O1)C	1	31	-9.22036	1.80331	121.849	-74.4434	-12.1358	-49.5772	-9.22036	1	[[74 69 69 69 69 69 53 71 58 56 55 54 53 71 58 56 55 54] [5659 5771 5773 5769 5767 5768 2720 2720 2720 2720 2720 2720 2794 2794 2794 2794 2794 2794] [382 388 388 388 388 388 203 203 203 203 203 203 207 207 207 207 207 207] [1 10 10 10 10 10 10 10 10 10 10 10 10 10 10 10 10 10] [2.6 1.2 1.2 1.2 1.2 1.2 0.9 0.9 0.9 0.9 0.9 0.9 0.8 0.8 0.8 0.8 0.8 0.8]]	32 18 23 24 1 2	[[53 71 58 56 55 54] [53 71 58 56 55 54] 74 74 [69 69 69 69 69] [69 69 69 69 69]]
O=C(OCC1C(O)C(O)C(OC2C(O)C(O)C(O)C(CO)O2)C(Oc2c(O)c3OC(c4ccc(O)cc4)=CC(=O)c3c(O)c2)O1)C	1	31	-9.08841	1.6279	114.956	-183.631	-11.8657	-49.5468	-9.08841	1	[[10 14 27 49 49 49 49 49 76 76 76 76 76 73 73 73 73 73 54 54 54 54 54 53 53 53 53 53 50 50 50 50 50] [2916 3038 5660 5771 5773 5769 5767 5768 5771 5773 5769 5767 5768 5771 5773 5769 5767 5768 5771 5773 5769 5767 5768 5771 5773 5769 5767 5768 5771 5773 5769 5767 5768] [214 222 382 388 388 388 388 388 388 388 388 388 388 388 388 388 388 388 388 388 388 388 388 388 388 388 388 388 388 388 388 388 3…	7 5 37 19	[10 14 14 27]
O=C(OCC1C(O)C(O)C(OC2C(O)C(O)C(O)C(CO)O2)C(Oc2c(O)c3OC(c4ccc(O)cc4)=CC(=O)c3c(O)c2)O1)C	1	31	-8.82899	3.31582	106.1	-120.257	-13.8889	-54.3885	-8.82899	1	[[1 14] [2916 2875] [214 212] [2 4] [1.3 2.9]]	27 28 7	[14 14 1]
O=C(OCC1C(O)C(O)C(OC2C(O)C(O)C(O)C(CO)O2)C(Oc2c(O)c3OC(c4ccc(O)cc4)=CC(=O)c3c(O)c2)O1)C	1	31	-8.75199	1.60673	146.151	-69.9836	-10.9482	-33.5033	-8.75199	1	[[14 1 27 44 44 60 60 60 60 60 53 71 58 56 55 54] [6688 2883 2916 3038 4109 5771 5773 5769 5767 5768 2794 2794 2794 2794 2794 2794] [447 212 214 222 289 388 388 388 388 388 207 207 207 207 207 207] [3 2 2 2 2 10 10 10 10 10 10 10 10 10 10 10] [0.5 0.5 0.7 3.8 2.1 1.3 1.3 1.3 1.3 1.3 0.5 0.5 0.5 0.5 0.5 0.5]]	18 14 7 5 37 45 46 1 2 47	[[53 71 58 56 55 54] 1 27 44 44 44 44 [60 60 60 60 60] [60 60 60 60 60] 14]
O=C(OCC1C(O)C(O)C(OC2C(O)C(O)C(O)C(CO)O2)C(Oc2c(O)c3OC(c4ccc(O)cc4)=CC(=O)c3c(O)c2)O1)C	1	31	-8.68267	2.80524	120.551	-103.227	-12.256	-49.0436	-8.68267	1	[[10 1 14 3 3 3 3 3] [2838 2794 2875 5726 5728 5732 5730 5727] [210 207 212 386 386 386 386 386] [3 2 4 10 10 10 10 10] [0.9 1.2 0.6 0.6 0.6 0.6 0.6 0.6]]	3 40 27 4	[1 10 14 [3 3 3 3 3]]
O=C1c2c(O)cc(O)cc2OC(c2cc(O)c(O)cc2)=C1	1	32	-6.33118	1.11435	-26.2202	-94.1285	-11.9179	-33.2309	-6.33118	1	[[30 10 11 13 15 22 23] [5659 2794 2794 2794 2794 2794 2794] [382 207 207 207 207 207 207] [1 10 10 10 10 10 10] [2.1 0.6 0.6 0.6 0.6 0.6 0.6]]	18 23 24	[[10 11 13 15 22 23] 30 30]
O=C1c2c(O)cc(O)cc2OC(c2cc(O)c(O)cc2)=C1	1	32	-6.27567	3.92841	-30.6239	-80.8728	-13.0357	-33.5672	-6.27567	1	[[] [] [] [] []]		[]
O=C1c2c(O)cc(O)cc2OC(c2cc(O)c(O)cc2)=C1	1	32	-6.23991	0.853446	-27.4521	-88.1577	-12.5022	-33.2424	-6.23991	1	[[] [] [] [] []]		[]
O=C1c2c(O)cc(O)cc2OC(c2cc(O)c(O)cc2)=C1	1	32	-6.15987	2.22695	-27.3735	-85.119	-12.629	-31.7107	-6.15987	1	[[7 7 7 7 7 10 11 13 15 22 23] [5769 5773 5771 5768 5767 2794 2794 2794 2794 2794 2794] [388 388 388 388 388 207 207 207 207 207 207] [10 10 10 10 10 10 10 10 10 10 10] [0.6 0.6 0.6 0.6 0.6 1.9 1.9 1.9 1.9 1.9 1.9]]	18 22 1	[[10 11 13 15 22 23] [10 11 13 15 22 23] [7 7 7 7 7]]
O=C1c2c(O)cc(O)cc2OC(c2cc(O)c(O)cc2)=C1	1	32	-6.04012	1.5026	-27.4014	-102.194	-11.8625	-30.6635	-6.04012	1	[[28 1 1 1 1 1] [2773 5767 5769 5773 5771 5768] [206 388 388 388 388 388] [1 10 10 10 10 10] [0.9 1 1 1 1 1]]	9 1 2	[28 [1 1 1 1 1] [1 1 1 1 1]]
O=C1c2c(O)cc(OC3C(O)C(O)C(O)C(CO)O3)cc2OC(c2cc(O)c(O)cc2)=C1	1	33	-8.01113	2.25193	63.0055	-125.785	-12.6615	-45.8223	-8.01113	1	[43 2875 212 4 1.5]	27 28	[43 43]
O=C1c2c(O)cc(OC3C(O)C(O)C(O)C(CO)O3)cc2OC(c2cc(O)c(O)cc2)=C1	1	33	-7.86921	1.17002	75.8106	-123.236	-14.7643	-37.7363	-7.86921	1	[[47 41 7 7 7 7 7 10 11 13 15 22 23] [5659 6797 5769 5773 5771 5768 5767 2720 2720 2720 2720 2720 2720] [382 454 388 388 388 388 388 203 203 203 203 203 203] [1 2 10 10 10 10 10 10 10 10 10 10 10] [2.9 0.8 0.5 0.5 0.5 0.5 0.5 0.5 0.5 0.5 0.5 0.5 0.5]]	32 23 24 1 26	[[10 11 13 15 22 23] 47 47 [7 7 7 7 7] 41]
O=C1c2c(O)cc(OC3C(O)C(O)C(O)C(CO)O3)cc2OC(c2cc(O)c(O)cc2)=C1	1	33	-7.85643	2.14016	69.4456	-124.927	-13.3692	-44.0317	-7.85643	1	[[43 25 25 25 25 25] [5659 5726 5728 5732 5730 5727] [382 386 386 386 386 386] [1 10 10 10 10 10] [1.5 0.9 0.9 0.9 0.9 0.9]]	23 24 4	[43 43 [25 25 25 25 25]]
O=C1c2c(O)cc(OC3C(O)C(O)C(O)C(CO)O3)cc2OC(c2cc(O)c(O)cc2)=C1	1	33	-7.76307	2.07262	72.7155	-105.114	-12.9221	-45.157	-7.76307	1	[[47 43 10 11 13 15 22 23] [5659 2875 2794 2794 2794 2794 2794 2794] [382 212 207 207 207 207 207 207] [1 4 10 10 10 10 10 10] [2.7 0.6 3 3 3 3 3 3]]	18 22 27 23 24	[[10 11 13 15 22 23] [10 11 13 15 22 23] 43 47 47]
O=C1c2c(O)cc(OC3C(O)C(O)C(O)C(CO)O3)cc2OC(c2cc(O)c(O)cc2)=C1	1	33	-7.70067	2.26162	68.7121	-98.1417	-12.619	-41.5842	-7.70067	1	[[39 47 39 41] [2838 5701 2875 2916] [210 385 212 214] [3 3 4 2] [0.7 4.3 2 0.7]]	40 27 28 7 11 12	[39 39 39 41 47 47]
O=C(Oc1cc(O)c2C(=O)C=C(c3cc(O)c(O)cc3)Oc2c1)C(O)C	1	34	-7.38162	1.26932	31.9085	-108.516	-12.4006	-38.3871	-7.38162	1	[[39 5 5 5 5 5] [5659 5730 5732 5728 5726 5727] [382 386 386 386 386 386] [1 10 10 10 10 10] [2.3 0.5 0.5 0.5 0.5 0.5]]	23 24 4	[39 39 [5 5 5 5 5]]
O=C(Oc1cc(O)c2C(=O)C=C(c3cc(O)c(O)cc3)Oc2c1)C(O)C	1	34	-7.17541	1.68226	31.6571	-100.732	-12.4516	-38.5605	-7.17541	1	[[33 14 22 20 19 18 15] [5659 2794 2794 2794 2794 2794 2794] [382 207 207 207 207 207 207] [1 10 10 10 10 10 10] [2.1 0.8 0.8 0.8 0.8 0.8 0.8]]	18 23 24	[[14 22 20 19 18 15] 33 33]
O=C(Oc1cc(O)c2C(=O)C=C(c3cc(O)c(O)cc3)Oc2c1)C(O)C	1	34	-7.07626	1.39558	29.4293	-86.9782	-12.8086	-36.7637	-7.07626	1	[[14 22 20 19 18 15] [2794 2794 2794 2794 2794 2794] [207 207 207 207 207 207] [10 10 10 10 10 10] [1.5 1.5 1.5 1.5 1.5 1.5]]	18 22	[[14 22 20 19 18 15] [14 22 20 19 18 15]]
O=C(Oc1cc(O)c2C(=O)C=C(c3cc(O)c(O)cc3)Oc2c1)C(O)C	1	34	-6.99993	1.00365	29.904	-113.545	-12.5933	-38.4486	-6.99993	1	[[33 14 22 20 19 18 15] [2656 2794 2794 2794 2794 2794 2794] [199 207 207 207 207 207 207] [3 10 10 10 10 10 10] [0.8 3 3 3 3 3 3]]	44 18 22	[33 [14 22 20 19 18 15] [14 22 20 19 18 15]]
O=C(Oc1cc(O)c2C(=O)C=C(c3cc(O)c(O)cc3)Oc2c1)C(O)C	1	34	-6.87122	1.34896	47.0811	-93.5891	-12.7045	-30.6866	-6.87122	1	[[39 10 10 10 10 10 16 16 16 16 16 15 15 15 15 15 14 14 14 14 14 13 13 13 13 13 11 11 11 11 11] [2773 5768 5771 5773 5769 5767 5768 5771 5773 5769 5767 5768 5771 5773 5769 5767 5768 5771 5773 5769 5767 5768 5771 5773 5769 5767 5768 5771 5773 5769 5767] [206 388 388 388 388 388 388 388 388 388 388 388 388 388 388 388 388 388 388 388 388 388 388 388 388 388 388 388 388 388 388] [1 10 10 10 10 10 10…	9 48	[39 39]
O=C(O)C(O)CC(=O)O	1	35	-4.93687	1.25995	-53.3558	-69.4424	-9.27692	-19.6828	-4.93687	1	[8 5608 379 3 1]	49	8
O=C(O)C(O)CC(=O)O	1	35	-4.84814	0.636359	-57.7097	-71.6458	-9.78775	-19.7742	-4.84814	1	[[10 14 8 8 8 8 8] [6796 2883 5730 5732 5728 5726 5727] [454 212 386 386 386 386 386] [1 2 10 10 10 10 10] [2.5 0.5 0.7 0.7 0.7 0.7 0.7]]	14 4 8 31	[14 [8 8 8 8 8] 10 10]
O=C(O)C(O)CC(=O)O	1	35	-4.80146	1.44241	-57.4742	-62.6181	-9.79767	-19.8646	-4.80146	1	[[10 14] [5701 2773] [385 206] [3 1] [1.9 1.7]]	9 48 11 12	[14 14 10 10]
O=C(O)C(O)CC(=O)O	1	35	-4.76516	1.01937	-57.3161	-70.6906	-10.8714	-18.0167	-4.76516	1	[[8 10] [2966 6796] [218 454] [3 1] [0.5 2.1]]	38 8 31	[8 10 10]
O=C(O)C(O)CC(=O)O	1	35	-4.72424	2.03165	-57.1926	-55.1683	-9.38981	-19.9503	-4.72424	1	[[] [] [] [] []]		[]
O=C1C2(C)C3C(C)(C(O)(CCc4cocc4)C(C)CC3O1)CCC2	1	36	-5.87936	3.68693	89.5706	-59.6602	-9.12563	-29.0539	-5.87936	1	[[] [] [] [] []]		[]
O=C1C2(C)C3C(C)(C(O)(CCc4cocc4)C(C)CC3O1)CCC2	1	36	-5.80068	3.17053	90.4676	-84.0411	-9.97191	-25.9953	-5.80068	1	[[26 26 26 26 26] [5730 5732 5728 5726 5727] [386 386 386 386 386] [10 10 10 10 10] [0.8 0.8 0.8 0.8 0.8]]	4	[[26 26 26 26 26]]
O=C1C2(C)C3C(C)(C(O)(CCc4cocc4)C(C)CC3O1)CCC2	1	36	-5.76367	1.33855	95.5928	-59.3323	-9.26666	-23.6	-5.76367	1	[[] [] [] [] []]		[]
O=C1C2(C)C3C(C)(C(O)(CCc4cocc4)C(C)CC3O1)CCC2	1	36	-5.63451	2.81729	91.7133	-51.9767	-8.81848	-28.5195	-5.63451	1	[[] [] [] [] []]		[]
O=C1C2(C)C3C(C)(C(O)(CCc4cocc4)C(C)CC3O1)CCC2	1	36	-5.45554	1.03956	99.888	-57.8389	-9.39312	-18.7823	-5.45554	1	[[47 40 40 40 40 40 32 38 36 35 33] [6797 2792 2794 2790 2788 2789 4139 4139 4139 4139 4139] [454 207 207 207 207 207 291 291 291 291 291] [2 10 10 10 10 10 10 10 10 10 10] [1.9 0.6 0.6 0.6 0.6 0.6 0.6 0.6 0.6 0.6 0.6]]	18 50 26 35	[[40 40 40 40 40] [32 38 36 35 33] 47 47]
O=C(OC1C(CC2C(OC3C(O)C(O)(CO)CO3)C(O)C(O)C(O)O2)C(O)C(OCCc2cc(O)c(O)cc2)OC1COC1C(O)C(O)(CO)CO1)C=Cc1cc(O)c(O)cc1	1	37	-11.9235	2.30308	247.155	-118.997	-10.8763	-57.6774	-11.9235	1	[[30 32 90 96 79 79 79 79 79 92 92 92 92 92] [5671 2966 5659 2794 5727 5730 5732 5728 5726 5727 5730 5732 5728 5726] [383 218 382 207 386 386 386 386 386 386 386 386 386 386] [1 3 1 2 10 10 10 10 10 10 10 10 10 10] [1.8 2.5 1 1.3 0.7 0.7 0.7 0.7 0.7 2.2 2.2 2.2 2.2 2.2]]	3 38 39 23 51 52 4 6	[96 32 32 90 30 30 [79 79 79 79 79 92 92 92 92 92] [92 92 92 92 92]]
O=C(OC1C(CC2C(OC3C(O)C(O)(CO)CO3)C(O)C(O)C(O)O2)C(O)C(OCCc2cc(O)c(O)cc2)OC1COC1C(O)C(O)(CO)CO1)C=Cc1cc(O)c(O)cc1	1	37	-10.2617	2.44704	229.821	-115.359	-12.3986	-66.0924	-10.2617	1	[[92 12 40 92 99] [2838 5773 6797 2875 2916] [210 388 454 212 214] [3 2 2 4 2] [1 1.3 0.9 2.5 0.6]]	40 27 28 7 16 26	[92 92 92 99 12 40]
O=C(OC1C(CC2C(OC3C(O)C(O)(CO)CO3)C(O)C(O)C(O)O2)C(O)C(OCCc2cc(O)c(O)cc2)OC1COC1C(O)C(O)(CO)CO1)C=Cc1cc(O)c(O)cc1	1	37	-9.78039	2.72454	241.611	-135.582	-14.8629	-45.3164	-9.78039	1	[[49 54 74 113 72] [5701 5701 5671 2880 2883] [385 385 383 212 212] [3 3 1 3 2] [0.5 1.3 0.6 0.5 0.5]]	14 53 51 11	[72 113 74 [49 54]]
O=C(OC1C(CC2C(OC3C(O)C(O)(CO)CO3)C(O)C(O)C(O)O2)C(O)C(OCCc2cc(O)c(O)cc2)OC1COC1C(O)C(O)(CO)CO1)C=Cc1cc(O)c(O)cc1	1	37	-9.61403	2.55878	269.359	-44.6459	-9.20276	-46.0298	-9.61403	1	[58 5773 388 2 4.3]	16 17	[58 58]
O=C(OC1C(CC2C(OC3C(O)C(O)(CO)CO3)C(O)C(O)C(O)O2)C(O)C(OCCc2cc(O)c(O)cc2)OC1COC1C(O)C(O)(CO)CO1)C=Cc1cc(O)c(O)cc1	1	37	-9.51088	2.46405	246.161	-59.2299	-9.14288	-52.0183	-9.51088	1	[[30 74 40 108 47 47 47 47 47] [2838 2656 2794 6119 5728 5732 5730 5727 5726] [210 199 207 409 386 386 386 386 386] [3 3 2 2 10 10 10 10 10] [1.5 1.1 3.4 1.6 0.7 0.7 0.7 0.7 0.7]]	44 3 33 40 41 4 54 55	[74 40 40 30 30 [47 47 47 47 47] 108 108]
O=C(OCC(CCCC)CC)c1c(C(=O)OC)cccc1	1	38	-7.40692	1.85014	42.1128	-69.8517	-9.57714	-35.4731	-7.40692	1	[[14 14 14 14 14 29 38 36 34 32 30] [5730 5732 5728 5726 5727 2713 2713 2713 2713 2713 2713] [386 386 386 386 386 203 203 203 203 203 203] [10 10 10 10 10 10 10 10 10 10 10] [0.8 0.8 0.8 0.8 0.8 0.5 0.5 0.5 0.5 0.5 0.5]]	32 4	[[29 38 36 34 32 30] [14 14 14 14 14]]
O=C(OCC(CCCC)CC)c1c(C(=O)OC)cccc1	1	38	-7.32628	1.36535	54.7847	-63.0802	-9.80954	-33.407	-7.32628	1	[[28 29 29 29 29 29 38 38 38 38 38 36 36 36 36 36 34 34 34 34 34 32 32 32 32 32 30 30 30 30 30] [5773 5727 5730 5732 5728 5726 5727 5730 5732 5728 5726 5727 5730 5732 5728 5726 5727 5730 5732 5728 5726 5727 5730 5732 5728 5726 5727 5730 5732 5728 5726] [388 386 386 386 386 386 386 386 386 386 386 386 386 386 386 386 386 386 386 386 386 386 386 386 386 386 386 386 386 386 386] [2 10 10 10 10 10 10…	16	28
O=C(OCC(CCCC)CC)c1c(C(=O)OC)cccc1	1	38	-7.25499	1.5956	45.0701	-57.3683	-8.86442	-27.3609	-7.25499	1	[[] [] [] [] []]		[]
O=C(OCC(CCCC)CC)c1c(C(=O)OC)cccc1	1	38	-7.08332	1.18575	41.1176	-66.7195	-9.8432	-27.0244	-7.08332	1	[[40 29 38 36 34 32 30] [2713 2794 2794 2794 2794 2794 2794] [203 207 207 207 207 207 207] [4 10 10 10 10 10 10] [0.9 0.5 0.5 0.5 0.5 0.5 0.5]]	56 18	[40 [29 38 36 34 32 30]]
O=C(OCC(CCCC)CC)c1c(C(=O)OC)cccc1	1	38	-6.8938	2.38536	31.9319	-66.4504	-9.11467	-33.6641	-6.8938	1	[[23 23 23 23 23] [5730 5732 5728 5726 5727] [386 386 386 386 386] [10 10 10 10 10] [1.4 1.4 1.4 1.4 1.4]]	4 6	[[23 23 23 23 23] [23 23 23 23 23]]
O=C(OC)CCCC=C=CCCCCCCCCCCC	1	39	-8.6039	1.10753	16.3285	-62.9921	-10.6016	-42.8813	-8.6039	1	[[29 29 29 29 29] [5730 5732 5728 5726 5727] [386 386 386 386 386] [10 10 10 10 10] [0.6 0.6 0.6 0.6 0.6]]	4	[[29 29 29 29 29]]
O=C(OC)CCCC=C=CCCCCCCCCCCC	1	39	-8.19094	1.14811	14.8109	-67.4642	-10.2969	-40.346	-8.19094	1	[[32 32 32 32 32] [2790 2794 2792 2789 2788] [207 207 207 207 207] [10 10 10 10 10] [0.5 0.5 0.5 0.5 0.5]]	18	[[32 32 32 32 32]]
O=C(OC)CCCC=C=CCCCCCCCCCCC	1	39	-8.18205	2.62242	15.1035	-44.4097	-10.1468	-32.8423	-8.18205	1	[[] [] [] [] []]		[]
O=C(OC)CCCC=C=CCCCCCCCCCCC	1	39	-8.0019	1.45817	12.6153	-44.2404	-10.1431	-39.1856	-8.0019	1	[[] [] [] [] []]		[]
O=C(OC)CCCC=C=CCCCCCCCCCCC	1	39	-7.97225	2.6822	10.5245	-74.9245	-9.39334	-40.7353	-7.97225	1	[[11 11 11 11 11] [5727 5730 5732 5728 5726] [386 386 386 386 386] [10 10 10 10 10] [0.5 0.5 0.5 0.5 0.5]]	4	[[11 11 11 11 11]]
O=C(OC)CCCCCCCC=CC=CCCCCCC	1	40	-8.17657	1.11245	32.7273	-44.4446	-10.2127	-35.9145	-8.17657	1	[[] [] [] [] []]		[]
O=C(OC)CCCCCCCC=CC=CCCCCCC	1	40	-8.15814	1.58117	26.6574	-53.0239	-10.0611	-39.7146	-8.15814	1	[[] [] [] [] []]		[]
O=C(OC)CCCCCCCC=CC=CCCCCCC	1	40	-8.12302	1.70547	27.8357	-55.4543	-9.54959	-39.5183	-8.12302	1	[[] [] [] [] []]		[]
O=C(OC)CCCCCCCC=CC=CCCCCCC	1	40	-7.79948	1.85196	25.9403	-55.5857	-9.5117	-40.2239	-7.79948	1	[[50 50] [2855 3038] [211 222] [4 2] [0.5 1.1]]	57 5	[50 50]
O=C(OC)CCCCCCCC=CC=CCCCCCC	1	40	-7.6291	1.34881	27.7642	-46.6871	-10.3954	-35.5344	-7.6291	1	[[50 40 40 40 40 40] [5660 5726 5728 5732 5730 5727] [382 386 386 386 386 386] [2 10 10 10 10 10] [2.7 0.7 0.7 0.7 0.7 0.7]]	19 21 4	[50 50 [40 40 40 40 40]]
O=C(OC)c1cc(O)c(O)c(O)c1	1	41	-5.39596	1.31976	7.82133	-69.0738	-10.3116	-24.1761	-5.39596	1	[[14 14 14 14 14 16 16 16 16 16] [5769 5773 5771 5768 5767 5769 5773 5771 5768 5767] [388 388 388 388 388 388 388 388 388 388] [10 10 10 10 10 10 10 10 10 10] [0.8 0.8 0.8 0.8 0.8 0.5 0.5 0.5 0.5 0.5]]	1	[[14 14 14 14 14 16 16 16 16 16]]
O=C(OC)c1cc(O)c(O)c(O)c1	1	41	-5.32298	2.42686	7.47276	-70.2502	-10.4147	-24.5789	-5.32298	1	[[] [] [] [] []]		[]
O=C(OC)c1cc(O)c(O)c(O)c1	1	41	-5.29682	1.23265	10.0044	-61.3592	-10.8956	-23.2927	-5.29682	1	[[] [] [] [] []]		[]
O=C(OC)c1cc(O)c(O)c(O)c1	1	41	-5.12237	1.75604	1.28289	-64.0024	-11.4505	-24.074	-5.12237	1	[[] [] [] [] []]		[]
O=C(OC)c1cc(O)c(O)c(O)c1	1	41	-5.09335	1.10581	1.2783	-62.054	-10.9266	-25.7027	-5.09335	1	[[20 8 8 8 8 8 14 14 14 14 14 13 13 13 13 13 12 12 12 12 12 11 11 11 11 11 9 9 9 9 9] [5701 5769 5773 5771 5768 5767 5769 5773 5771 5768 5767 5769 5773 5771 5768 5767 5769 5773 5771 5768 5767 5769 5773 5771 5768 5767 5769 5773 5771 5768 5767] [385 388 388 388 388 388 388 388 388 388 388 388 388 388 388 388 388 388 388 388 388 388 388 388 388 388 388 388 388 388 388] [3 10 10 10 10 10 10 10 10 10 …	11	20
O=C(OC)CCCCCCCCCCCCCCCCC	1	42	-8.34381	1.27306	30.7381	-43.9416	-9.98561	-35.0602	-8.34381	1	[[] [] [] [] []]		[]
O=C(OC)CCCCCCCCCCCCCCCCC	1	42	-7.88451	1.49021	36.4076	-50.1962	-10.418	-37.1791	-7.88451	1	[54 3038 222 2 0.7]	5	54
O=C(OC)CCCCCCCCCCCCCCCCC	1	42	-7.87308	1.09542	30.38	-58.7917	-9.70507	-29.0354	-7.87308	1	[[54 35 35 35 35 35] [2916 5726 5728 5732 5730 5727] [214 386 386 386 386 386] [2 10 10 10 10 10] [2.3 0.8 0.8 0.8 0.8 0.8]]	7 30 4	[54 54 [35 35 35 35 35]]
O=C(OC)CCCCCCCCCCCCCCCCC	1	42	-7.83434	2.65622	30.1125	-67.5922	-10.059	-37.4224	-7.83434	1	[[47 47 47 47 47] [5726 5728 5732 5730 5727] [386 386 386 386 386] [10 10 10 10 10] [0.5 0.5 0.5 0.5 0.5]]	4	[[47 47 47 47 47]]
O=C(OC)CCCCCCCCCCCCCCCCC	1	42	-7.69967	2.18253	44.9422	-45.5335	-9.94622	-26.4639	-7.69967	1	[[] [] [] [] []]		[]
O=C1c2c(O)cc(O)cc2OC(c2ccc(O)cc2)C1	1	43	-6.58015	2.22727	-40.768	-77.4305	-11.4447	-32.1552	-6.58015	1	[[17 22 22 22 22 22] [5659 5771 5773 5769 5767 5768] [382 388 388 388 388 388] [1 10 10 10 10 10] [3 0.5 0.5 0.5 0.5 0.5]]	23 24 1	[17 17 [22 22 22 22 22]]
O=C1c2c(O)cc(O)cc2OC(c2ccc(O)cc2)C1	1	43	-6.55676	1.91232	-38.1342	-81.7707	-11.1472	-34.3967	-6.55676	1	[[] [] [] [] []]		[]
O=C1c2c(O)cc(O)cc2OC(c2ccc(O)cc2)C1	1	43	-6.51441	1.68534	-39.3298	-84.319	-11.7694	-34.8083	-6.51441	1	[31 5659 382 1 1.1]	23	31
O=C1c2c(O)cc(O)cc2OC(c2ccc(O)cc2)C1	1	43	-6.27099	1.03178	-39.1841	-77.9779	-11.3451	-32.7534	-6.27099	1	[[] [] [] [] []]		[]
O=C1c2c(O)cc(O)cc2OC(c2ccc(O)cc2)C1	1	43	-6.04767	1.38171	-36.1719	-73.8148	-11.851	-26.1874	-6.04767	1	[19 5659 382 1 2.4]	23 24	[19 19]
O=C(OC)CCCCCCCC(O)C(O)CCCCCCCC	1	44	-8.63673	1.27766	45.9769	-54.9298	-10.4986	-43.4066	-8.63673	1	[[58 58 58 58 58] [2789 2792 2794 2790 2788] [207 207 207 207 207] [10 10 10 10 10] [0.9 0.9 0.9 0.9 0.9]]	18	[[58 58 58 58 58]]
O=C(OC)CCCCCCCC(O)C(O)CCCCCCCC	1	44	-8.58384	1.12518	37.7257	-57.8935	-10.7188	-34.7079	-8.58384	1	[[58 23 23 23 23 23] [2773 5730 5732 5728 5726 5727] [206 386 386 386 386 386] [1 10 10 10 10 10] [1.2 0.7 0.7 0.7 0.7 0.7]]	9 4	[58 [23 23 23 23 23]]
O=C(OC)CCCCCCCC(O)C(O)CCCCCCCC	1	44	-8.51851	1.62368	36.0287	-73.1997	-11.4295	-44.8728	-8.51851	1	[[58 20 20 20 20 20] [2875 5726 5728 5732 5730 5727] [212 386 386 386 386 386] [4 10 10 10 10 10] [1 0.7 0.7 0.7 0.7 0.7]]	27 4	[58 [20 20 20 20 20]]
O=C(OC)CCCCCCCC(O)C(O)CCCCCCCC	1	44	-8.04301	1.97934	109.561	-54.8507	-10.3821	-39.8425	-8.04301	1	[[52 58 58 58 58 58 58] [2883 2794 5769 5773 5771 5768 5767] [212 207 388 388 388 388 388] [2 2 10 10 10 10 10] [1.4 2 1.1 1.1 1.1 1.1 1.1]]	3 33 14 1 2	[58 58 52 [58 58 58 58 58] [58 58 58 58 58]]
O=C(OC)CCCCCCCC(O)C(O)CCCCCCCC	1	44	-7.92195	1.5969	38.6283	-63.2454	-10.689	-30.271	-7.92195	1	[[60 60 60 60 60] [5726 5728 5732 5730 5727] [386 386 386 386 386] [10 10 10 10 10] [0.6 0.6 0.6 0.6 0.6]]	4	[[60 60 60 60 60]]
O=C(O)C=Cc1ccc(O)cc1	1	45	-5.41446	1.06572	-57.1146	-60.847	-9.56908	-24.8954	-5.41446	1	[[19 8 8 8 8 8] [2656 5767 5769 5773 5771 5768] [199 388 388 388 388 388] [3 10 10 10 10 10] [1.5 0.8 0.8 0.8 0.8 0.8]]	44 58 1	[19 19 [8 8 8 8 8]]
O=C(O)C=Cc1ccc(O)cc1	1	45	-5.24082	1.06989	-55.8767	-65.438	-9.50356	-25.2524	-5.24082	1	[[1 1 1 1 1] [5767 5769 5773 5771 5768] [388 388 388 388 388] [10 10 10 10 10] [0.8 0.8 0.8 0.8 0.8]]	1	[[1 1 1 1 1]]
O=C(O)C=Cc1ccc(O)cc1	1	45	-5.23393	1.4695	-55.8249	-56.9775	-9.90494	-25.7955	-5.23393	1	[[1 1 1 1 1 19 19 19 19 19 1 10 8 6 5 3] [5768 5771 5773 5769 5767 5726 5728 5732 5730 5727 2794 2794 2794 2794 2794 2794] [388 388 388 388 388 386 386 386 386 386 207 207 207 207 207 207] [10 10 10 10 10 10 10 10 10 10 10 10 10 10 10 10] [0.9 0.9 0.9 0.9 0.9 2.8 2.8 2.8 2.8 2.8 0.9 0.9 0.9 0.9 0.9 0.9]]	18 4 6 1	[[1 10 8 6 5 3] [19 19 19 19 19] [19 19 19 19 19] [1 1 1 1 1]]
O=C(O)C=Cc1ccc(O)cc1	1	45	-5.10442	1.51074	-57.4358	-56.099	-9.46706	-23.7477	-5.10442	1	[[1 1 1 1 1 19 19 19 19 19 1 10 8 6 5 3] [5768 5771 5773 5769 5767 5726 5728 5732 5730 5727 2794 2794 2794 2794 2794 2794] [388 388 388 388 388 386 386 386 386 386 207 207 207 207 207 207] [10 10 10 10 10 10 10 10 10 10 10 10 10 10 10 10] [0.8 0.8 0.8 0.8 0.8 2.2 2.2 2.2 2.2 2.2 0.8 0.8 0.8 0.8 0.8 0.8]]	18 4 6 1	[[1 10 8 6 5 3] [19 19 19 19 19] [19 19 19 19 19] [1 1 1 1 1]]
O=C(O)C=Cc1ccc(O)cc1	1	45	-5.07617	1.84595	-55.7473	-60.8218	-9.34835	-23.5202	-5.07617	1	[[1 1 1 1 1] [5768 5771 5773 5769 5767] [388 388 388 388 388] [10 10 10 10 10] [0.9 0.9 0.9 0.9 0.9]]	1	[[1 1 1 1 1]]
O=C(OCC)c1c(C(=O)OCC2CCCCC2)cccc1	1	46	-7.10017	3.98853	18.0848	-64.6386	-9.25163	-36.1658	-7.10017	1	[[] [] [] [] []]		[]
O=C(OCC)c1c(C(=O)OCC2CCCCC2)cccc1	1	46	-7.02634	1.63456	24.5215	-58.4021	-9.15876	-35.2333	-7.02634	1	[[] [] [] [] []]		[]
O=C(OCC)c1c(C(=O)OCC2CCCCC2)cccc1	1	46	-6.83929	2.16184	19.8554	-60.0426	-8.96193	-31.5496	-6.83929	1	[10 5773 388 2 0.5]	16	10
O=C(OCC)c1c(C(=O)OCC2CCCCC2)cccc1	1	46	-6.80749	2.11092	18.4644	-66.661	-9.04642	-31.4857	-6.80749	1	[[11 20 18 16 14 12] [2720 2720 2720 2720 2720 2720] [203 203 203 203 203 203] [10 10 10 10 10 10] [0.5 0.5 0.5 0.5 0.5 0.5]]	32	[[11 20 18 16 14 12]]
O=C(OCC)c1c(C(=O)OCC2CCCCC2)cccc1	1	46	-6.76548	1.43792	32.7517	-74.7885	-9.44713	-31.4216	-6.76548	1	[[10 27 27 27 27 27] [5734 5726 5728 5732 5730 5727] [387 386 386 386 386 386] [4 10 10 10 10 10] [0.5 0.5 0.5 0.5 0.5 0.5]]	4 59	[[27 27 27 27 27] 10]
O=C(OCC(CCC)CCC)c1c(C(=O)OCC(CCC)CCC)cccc1	1	47	-8.81183	1.85481	53.6183	-72.3929	-10.2027	-42.3797	-8.81183	1	[28 5719 386 4 0.6]	20	28
O=C(OCC(CCC)CCC)c1c(C(=O)OCC(CCC)CCC)cccc1	1	47	-8.3753	1.81588	46.5657	-58.6599	-9.08015	-40.844	-8.3753	1	[58 2794 207 2 0.5]	3	58
O=C(OCC(CCC)CCC)c1c(C(=O)OCC(CCC)CCC)cccc1	1	47	-8.23583	1.908	63.6463	-65.9826	-9.06262	-37.5329	-8.23583	1	[[58 33 33 33 33 33 29 65 63 61 59 30] [2725 5726 5728 5732 5730 5727 2713 2713 2713 2713 2713 2713] [203 386 386 386 386 386 203 203 203 203 203 203] [2 10 10 10 10 10 10 10 10 10 10 10] [0.7 0.7 0.7 0.7 0.7 0.7 0.7 0.7 0.7 0.7 0.7 0.7]]	60 32 4	[58 [29 65 63 61 59 30] [33 33 33 33 33]]
O=C(OCC(CCC)CCC)c1c(C(=O)OCC(CCC)CCC)cccc1	1	47	-7.96946	1.49927	52.7887	-94.6112	-10.5068	-40.5429	-7.96946	1	[28 2794 207 2 1.1]	3	28
O=C(OCC(CCC)CCC)c1c(C(=O)OCC(CCC)CCC)cccc1	1	47	-7.96411	1.7975	46.7666	-90.9452	-9.73491	-39.3595	-7.96411	1	[[1 58 29 29 29 29 29 65 65 65 65 65 63 63 63 63 63 61 61 61 61 61 59 59 59 59 59 30 30 30 30 30] [5773 2725 5769 5773 5771 5768 5767 5769 5773 5771 5768 5767 5769 5773 5771 5768 5767 5769 5773 5771 5768 5767 5769 5773 5771 5768 5767 5769 5773 5771 5768 5767] [388 203 388 388 388 388 388 388 388 388 388 388 388 388 388 388 388 388 388 388 388 388 388 388 388 388 388 388 388 388 388 388] [2 2 10 1…	60 16	[58 1]
O=C(O)c1cc(O)c(O)cc1	1	48	-5.17728	2.01389	-27.5702	-63.1502	-10.0641	-26.0831	-5.17728	1	[[12 16 7 7 7 7 7 14 14 14 14 14] [2656 2773 5771 5773 5769 5767 5768 5771 5773 5769 5767 5768] [199 206 388 388 388 388 388 388 388 388 388 388] [3 1 10 10 10 10 10 10 10 10 10 10] [0.6 0.8 0.7 0.7 0.7 0.7 0.7 1.2 1.2 1.2 1.2 1.2]]	44 9 1 2	[12 16 [7 7 7 7 7 14 14 14 14 14] [14 14 14 14 14]]
O=C(O)c1cc(O)c(O)cc1	1	48	-5.07402	0.61059	-27.4785	-70.5908	-10.5012	-26.2096	-5.07402	1	[[14 14 14 14 14] [5767 5769 5773 5771 5768] [388 388 388 388 388] [10 10 10 10 10] [1.1 1.1 1.1 1.1 1.1]]	1 2	[[14 14 14 14 14] [14 14 14 14 14]]
O=C(O)c1cc(O)c(O)cc1	1	48	-5.02574	1.69863	-27.1436	-62.0217	-10.1415	-24.8178	-5.02574	1	[[16 7 7 7 7 7 14 14 14 14 14] [2773 5771 5773 5769 5767 5768 5771 5773 5769 5767 5768] [206 388 388 388 388 388 388 388 388 388 388] [1 10 10 10 10 10 10 10 10 10 10] [1.1 1.3 1.3 1.3 1.3 1.3 1.6 1.6 1.6 1.6 1.6]]	9 1 2	[16 [7 7 7 7 7 14 14 14 14 14] [7 7 7 7 7 14 14 14 14 14]]
O=C(O)c1cc(O)c(O)cc1	1	48	-4.94667	0.715066	-27.24	-58.9196	-10.5786	-22.139	-4.94667	1	[[1 1 1 1 1] [5767 5769 5773 5771 5768] [388 388 388 388 388] [10 10 10 10 10] [0.6 0.6 0.6 0.6 0.6]]	1	[[1 1 1 1 1]]
O=C(O)c1cc(O)c(O)cc1	1	48	-4.82761	1.26092	-27.6239	-60.6077	-10.008	-23.0368	-4.82761	1	[[1 9 7 6 5 3] [2720 2720 2720 2720 2720 2720] [203 203 203 203 203 203] [10 10 10 10 10 10] [0.5 0.5 0.5 0.5 0.5 0.5]]	32	[[1 9 7 6 5 3]]
O=C1C(O)=C(c2cc(O)c(O)cc2)Oc2c1c(O)cc(O)c2	1	49	-6.50156	0.683045	5.36774	-90.0801	-13.5084	-35.6434	-6.50156	1	[[] [] [] [] []]		[]
O=C1C(O)=C(c2cc(O)c(O)cc2)Oc2c1c(O)cc(O)c2	1	49	-6.31232	2.21019	7.77691	-81.9983	-12.4438	-34.4116	-6.31232	1	[[29 10 11 12 14 21 22 14 21 19 18 16 15 10 11 12 14 21 22] [5659 2720 2720 2720 2720 2720 2720 2720 2720 2720 2720 2720 2720 2794 2794 2794 2794 2794 2794] [382 203 203 203 203 203 203 203 203 203 203 203 203 207 207 207 207 207 207] [1 10 10 10 10 10 10 10 10 10 10 10 10 10 10 10 10 10 10] [3.3 0.5 0.5 0.5 0.5 0.5 0.5 0.5 0.5 0.5 0.5 0.5 0.5 2.1 2.1 2.1 2.1 2.1 2.1]]	32 18 22 23 24	[[10 11 12 14 21 22 14 21 19 18 16 15] [10 11 12 14 21 22] [10 11 12 14 21 22] 29 29]
O=C1C(O)=C(c2cc(O)c(O)cc2)Oc2c1c(O)cc(O)c2	1	49	-6.28465	0.677939	5.21031	-107.738	-12.4718	-30.3289	-6.28465	1	[[13 10 10 10 10 10 11 11 11 11 11 12 12 12 12 12 14 14 14 14 14 21 21 21 21 21 22 22 22 22 22] [2794 5769 5773 5771 5768 5767 5769 5773 5771 5768 5767 5769 5773 5771 5768 5767 5769 5773 5771 5768 5767 5769 5773 5771 5768 5767 5769 5773 5771 5768 5767] [207 388 388 388 388 388 388 388 388 388 388 388 388 388 388 388 388 388 388 388 388 388 388 388 388 388 388 388 388 388 388] [2 10 10 10 10 10 10…	3	13
O=C1C(O)=C(c2cc(O)c(O)cc2)Oc2c1c(O)cc(O)c2	1	49	-6.20413	3.01713	6.8958	-89.4065	-13.0106	-32.0107	-6.20413	1	[[10 11 12 14 21 22 14 21 19 18 16 15] [2794 2794 2794 2794 2794 2794 5740 5740 5740 5740 5740 5740] [207 207 207 207 207 207 387 387 387 387 387 387] [10 10 10 10 10 10 10 10 10 10 10 10] [1.7 1.7 1.7 1.7 1.7 1.7 0.5 0.5 0.5 0.5 0.5 0.5]]	18 22 10	[[10 11 12 14 21 22] [10 11 12 14 21 22] [14 21 19 18 16 15]]
O=C1C(O)=C(c2cc(O)c(O)cc2)Oc2c1c(O)cc(O)c2	1	49	-6.18884	1.30758	7.70339	-82.2579	-12.6274	-31.5182	-6.18884	1	[[10 11 12 14 21 22] [2794 2794 2794 2794 2794 2794] [207 207 207 207 207 207] [10 10 10 10 10 10] [2.4 2.4 2.4 2.4 2.4 2.4]]	18 22	[[10 11 12 14 21 22] [10 11 12 14 21 22]]
O=C(O)C1(O)CC(O)C(O)C(O)C1	1	50	-5.83714	1.4002	25.1332	-64.0629	-11.1431	-24.2448	-5.83714	1	[[16 22 10 10 10 10 10] [2656 5701 5768 5771 5773 5769 5767] [199 385 388 388 388 388 388] [3 3 10 10 10 10 10] [0.5 1.2 0.7 0.7 0.7 0.7 0.7]]	44 11 1	[16 22 [10 10 10 10 10]]
O=C(O)C1(O)CC(O)C(O)C(O)C1	1	50	-5.49893	1.5476	25.7581	-69.55	-11.0088	-23.6213	-5.49893	1	[[16 22] [2724 5701] [203 385] [1 3] [0.5 1.3]]	61 11	[16 22]
O=C(O)C1(O)CC(O)C(O)C(O)C1	1	50	-5.45851	0.875162	25.7637	-66.3203	-10.371	-21.9625	-5.45851	1	[18 2794 207 2 1]	3	18
O=C(O)C1(O)CC(O)C(O)C(O)C1	1	50	-5.44401	1.71073	22.5096	-64.3177	-10.328	-24.3138	-5.44401	1	[[] [] [] [] []]		[]
O=C(O)C1(O)CC(O)C(O)C(O)C1	1	50	-5.39283	1.22826	27.7574	-73.8236	-10.8988	-19.2142	-5.39283	1	[[22 16 16 16 16 16] [2773 5771 5773 5769 5767 5768] [206 388 388 388 388 388] [1 10 10 10 10 10] [1 1.9 1.9 1.9 1.9 1.9]]	9 1 2	[22 [16 16 16 16 16] [16 16 16 16 16]]
O=C(OC1C(OC2C(O)C(O)C(OC3C(O)C(O)(CO)CO3)C(C)O2)C(O)C(OCCc2cc(O)c(O)cc2)OC1CO)C=Cc1cc(O)c(O)cc1	1	51	-10.0863	1.81132	163.916	-119.895	-11.196	-56.9061	-10.0863	1	[[53 21 21 21 21 21 65 65 65 65 65 60 67 65 64 63 61 60 67 65 64 63 61] [2794 5727 5730 5732 5728 5726 5773 5771 5768 5767 5769 2794 2794 2794 2794 2794 2794 5719 5719 5719 5719 5719 5719] [207 386 386 386 386 386 388 388 388 388 388 207 207 207 207 207 207 386 386 386 386 386 386] [2 10 10 10 10 10 10 10 10 10 10 10 10 10 10 10 10 10 10 10 10 10 10] [0.7 0.6 0.6 0.6 0.6 0.6 0.8 0.8 0.8 0.8 0.8 0…	3 18 4 1	[53 [60 67 65 64 63 61] [21 21 21 21 21 60 67 65 64 63 61] [65 65 65 65 65]]
O=C(OC1C(OC2C(O)C(O)C(OC3C(O)C(O)(CO)CO3)C(C)O2)C(O)C(OCCc2cc(O)c(O)cc2)OC1CO)C=Cc1cc(O)c(O)cc1	1	51	-9.58556	1.72012	181.892	-126.199	-12.8001	-47.887	-9.58556	1	[[53 75 96 21 21 21 21 21 71 71 71 71 71 60 67 65 64 63 61] [2794 5773 2725 5727 5730 5732 5728 5726 5773 5771 5768 5767 5769 5740 5740 5740 5740 5740 5740] [207 388 203 386 386 386 386 386 388 388 388 388 388 387 387 387 387 387 387] [2 2 2 10 10 10 10 10 10 10 10 10 10 10 10 10 10 10 10] [1.8 2.3 1.3 0.6 0.6 0.6 0.6 0.6 0.8 0.8 0.8 0.8 0.8 0.5 0.5 0.5 0.5 0.5 0.5]]	60 3 33 4 10 16 17 1	[96 53 53 [21 21 21 21 21] [60 67 65 64 63 61] 75 75 [71 71 71 71 71]]
O=C(OC1C(OC2C(O)C(O)C(OC3C(O)C(O)(CO)CO3)C(C)O2)C(O)C(OCCc2cc(O)c(O)cc2)OC1CO)C=Cc1cc(O)c(O)cc1	1	51	-9.29795	1.77897	180.865	-128.903	-12.6822	-38.8564	-9.29795	1	[[96 23 73 77 96 61 61 61 61 61 71 71 71 71 71 60 67 65 64 63 61] [2883 5773 2794 2916 5660 5771 5773 5769 5767 5768 5771 5773 5769 5767 5768 5740 5740 5740 5740 5740 5740] [212 388 207 214 382 388 388 388 388 388 388 388 388 388 388 387 387 387 387 387 387] [1 2 2 2 2 10 10 10 10 10 10 10 10 10 10 10 10 10 10 10 10] [0.5 2.2 2 2.6 0.9 1 1 1 1 1 1.4 1.4 1.4 1.4 1.4 0.6 0.6 0.6 0.6 0.6 0.6]]	3 33 34 7 30 19 10 16 17 1 2	[73 73 96 77 77 96 [60 67 65 64 63 61] 23 23 [61 61 61 61 61 71 71 71 71 71] [61 61 61 61 61 71 71 71 71 71]]
O=C(OC1C(OC2C(O)C(O)C(OC3C(O)C(O)(CO)CO3)C(C)O2)C(O)C(OCCc2cc(O)c(O)cc2)OC1CO)C=Cc1cc(O)c(O)cc1	1	51	-9.19907	1.81432	165.56	-139.958	-12.3313	-44.7614	-9.19907	1	[[88 92 67 67 67 67 67] [2916 3038 5771 5773 5769 5767 5768] [214 222 388 388 388 388 388] [2 2 10 10 10 10 10] [1.7 2.1 0.5 0.5 0.5 0.5 0.5]]	7 30 5 37 1	[88 88 92 92 [67 67 67 67 67]]
O=C(OC1C(OC2C(O)C(O)C(OC3C(O)C(O)(CO)CO3)C(C)O2)C(O)C(OCCc2cc(O)c(O)cc2)OC1CO)C=Cc1cc(O)c(O)cc1	1	51	-9.13102	1.481	162.378	-109.326	-11.3197	-55.1502	-9.13102	1	[[15 75 77] [2916 2875 3038] [214 212 222] [2 4 2] [3.4 1.8 0.7]]	27 28 7 30 5	[75 75 15 15 77]
OC1CC=2C(C)(C3C(C4C(C)(C(C(C=CC(C(C)C)CC)C)CC4)CC3)CC=2)CC1	1	52	-7.01246	1.627	99.4845	-69.9115	-10.2467	-23.9026	-7.01246	1	[[22 22 22 22 22] [5726 5728 5732 5730 5727] [386 386 386 386 386] [10 10 10 10 10] [0.7 0.7 0.7 0.7 0.7]]	4	[[22 22 22 22 22]]
OC1CC=2C(C)(C3C(C4C(C)(C(C(C=CC(C(C)C)CC)C)CC4)CC3)CC=2)CC1	1	52	-6.64529	1.53248	59.4933	-59.6972	-9.3937	-26.6356	-6.64529	1	[[] [] [] [] []]		[]
OC1CC=2C(C)(C3C(C4C(C)(C(C(C=CC(C(C)C)CC)C)CC4)CC3)CC=2)CC1	1	52	-6.62691	2.14638	75.2579	-61.8176	-9.25885	-22.3451	-6.62691	1	[[] [] [] [] []]		[]
OC1CC=2C(C)(C3C(C4C(C)(C(C(C=CC(C(C)C)CC)C)CC4)CC3)CC=2)CC1	1	52	-6.4176	1.16211	89.9755	-75.4434	-11.1545	-14.3311	-6.4176	1	[[] [] [] [] []]		[]
OC1CC=2C(C)(C3C(C4C(C)(C(C(C=CC(C(C)C)CC)C)CC4)CC3)CC=2)CC1	1	52	-6.11969	1.43038	87.8322	-57.882	-9.0242	-17.1998	-6.11969	1	[[] [] [] [] []]		[]
O=Cc1cc(OC)c(O)cc1	1	53	-5.32632	0.964367	11.7859	-60.3597	-8.64282	-20.735	-5.32632	1	[[8 8 8 8 8] [5771 5773 5769 5767 5768] [388 388 388 388 388] [10 10 10 10 10] [0.6 0.6 0.6 0.6 0.6]]	1	[[8 8 8 8 8]]
O=Cc1cc(OC)c(O)cc1	1	53	-5.22258	1.22521	10.0487	-53.2827	-9.00989	-23.2201	-5.22258	1	[[18 18 18 18 18] [5769 5773 5771 5768 5767] [388 388 388 388 388] [10 10 10 10 10] [1.8 1.8 1.8 1.8 1.8]]	1 2	[[18 18 18 18 18] [18 18 18 18 18]]
O=Cc1cc(OC)c(O)cc1	1	53	-5.15392	1.76764	9.69971	-57.3284	-8.58297	-25.1047	-5.15392	1	[[18 18 18 18 18 6 13 12 10 8 7] [5771 5773 5769 5767 5768 2720 2720 2720 2720 2720 2720] [388 388 388 388 388 203 203 203 203 203 203] [10 10 10 10 10 10 10 10 10 10 10] [0.5 0.5 0.5 0.5 0.5 0.6 0.6 0.6 0.6 0.6 0.6]]	32 1	[[6 13 12 10 8 7] [18 18 18 18 18]]
O=Cc1cc(OC)c(O)cc1	1	53	-5.03611	1.41449	8.70444	-58.6624	-8.74019	-25.4347	-5.03611	1	[[17 6 13 12 10 8 7] [2794 2720 2720 2720 2720 2720 2720] [207 203 203 203 203 203 203] [2 10 10 10 10 10 10] [0.6 0.5 0.5 0.5 0.5 0.5 0.5]]	32 3	[[6 13 12 10 8 7] 17]
O=Cc1cc(OC)c(O)cc1	1	53	-4.99	1.41265	9.66347	-55.098	-9.21339	-23.575	-4.99	1	[[6 13 12 10 8 7] [2720 2720 2720 2720 2720 2720] [203 203 203 203 203 203] [10 10 10 10 10 10] [0.7 0.7 0.7 0.7 0.7 0.7]]	32	[[6 13 12 10 8 7]]
O=C(OC1C(OC2C(O)C(O)C(O)C(C)O2)C(O)C(OCCc2cc(O)c(O)cc2)OC1CO)C=Cc1cc(O)c(O)cc1	1	54	-9.16393	2.1726	116.32	-89.276	-12.1315	-50.7311	-9.16393	1	[[16 28 30] [2794 5773 5773] [207 388 388] [2 2 2] [2.7 1 2.1]]	3 33 16 17	[16 16 [28 30] 30]
O=C(OC1C(OC2C(O)C(O)C(O)C(C)O2)C(O)C(OCCc2cc(O)c(O)cc2)OC1CO)C=Cc1cc(O)c(O)cc1	1	54	-8.11492	2.87399	271.115	-93.8625	-11.5574	-46.5629	-8.11492	1	[[15 57 57 57 57 57 71 71 71 71 71 60 67 65 64 63 61] [5773 5730 5732 5728 5726 5727 5769 5773 5771 5768 5767 2794 2794 2794 2794 2794 2794] [388 386 386 386 386 386 388 388 388 388 388 207 207 207 207 207 207] [2 10 10 10 10 10 10 10 10 10 10 10 10 10 10 10 10] [0.5 0.5 0.5 0.5 0.5 0.5 0.8 0.8 0.8 0.8 0.8 0.6 0.6 0.6 0.6 0.6 0.6]]	18 4 16 1	[[60 67 65 64 63 61] [57 57 57 57 57] 15 [71 71 71 71 71]]
O=C(OC1C(OC2C(O)C(O)C(O)C(C)O2)C(O)C(OCCc2cc(O)c(O)cc2)OC1CO)C=Cc1cc(O)c(O)cc1	1	54	-8.07606	2.1116	120.173	-61.3404	-11.5759	-38.2641	-8.07606	1	[[61 61 61 61 61] [5771 5773 5769 5767 5768] [388 388 388 388 388] [10 10 10 10 10] [0.9 0.9 0.9 0.9 0.9]]	1	[[61 61 61 61 61]]
O=C(OC1C(OC2C(O)C(O)C(O)C(C)O2)C(O)C(OCCc2cc(O)c(O)cc2)OC1CO)C=Cc1cc(O)c(O)cc1	1	54	-8.02003	2.26527	109.194	-100.624	-11.7409	-45.5979	-8.02003	1	[[79 79 9 9 9 9 9] [6796 6797 2914 2916 2912 2910 2911] [454 454 214 214 214 214 214] [1 2 10 10 10 10 10] [0.7 1.9 0.7 0.7 0.7 0.7 0.7]]	43 8 26 35	[[9 9 9 9 9] 79 79 79]
O=C(OC1C(OC2C(O)C(O)C(O)C(C)O2)C(O)C(OCCc2cc(O)c(O)cc2)OC1CO)C=Cc1cc(O)c(O)cc1	1	54	-7.96514	1.44797	124.298	-133.53	-13.2652	-32.1394	-7.96514	1	[[77 79 75 79] [5701 2773 5719 2713] [385 206 386 203] [3 1 4 4] [1 1.5 0.5 0.5]]	56 9 48 11 20	[79 79 79 77 75]
O=C1c2c(O)c(c(O)c(C3C(O)C(O)C(O)C(CO)O3)c2OC(c2ccc(O)cc2)=C1)C1C(O)C(O)C(O)C(CO)O1	1	55	-9.43924	2.94634	153.361	-93.7601	-13.2094	-51.8508	-9.43924	1	[65 2875 212 4 2.1]	27 28	[65 65]
O=C1c2c(O)c(c(O)c(C3C(O)C(O)C(O)C(CO)O3)c2OC(c2ccc(O)cc2)=C1)C1C(O)C(O)C(O)C(CO)O1	1	55	-9.09459	1.46118	144.688	-148.517	-13.8056	-54.4225	-9.09459	1	[[65 33 65 11 12 14 16 21 22] [2838 5773 2875 2794 2794 2794 2794 2794 2794] [210 388 212 207 207 207 207 207 207] [3 2 4 10 10 10 10 10 10] [0.5 2.6 2.6 0.8 0.8 0.8 0.8 0.8 0.8]]	18 40 27 28 16 17	[[11 12 14 16 21 22] 65 65 65 33 33]
O=C1c2c(O)c(c(O)c(C3C(O)C(O)C(O)C(CO)O3)c2OC(c2ccc(O)cc2)=C1)C1C(O)C(O)C(O)C(CO)O1	1	55	-9.0444	1.29456	146.435	-162.673	-15.7129	-50.7865	-9.0444	1	[[39 41 51 39 45 45 45 45 45 61 61 61 61 61] [2883 2838 5701 2875 5727 5730 5732 5728 5726 5773 5771 5768 5767 5769] [212 210 385 212 386 386 386 386 386 388 388 388 388 388] [1 3 3 4 10 10 10 10 10 10 10 10 10 10] [1.2 1 0.9 0.9 2 2 2 2 2 0.6 0.6 0.6 0.6 0.6]]	40 34 27 11 4 6 1	[41 39 39 51 [45 45 45 45 45] [45 45 45 45 45] [61 61 61 61 61]]
O=C1c2c(O)c(c(O)c(C3C(O)C(O)C(O)C(CO)O3)c2OC(c2ccc(O)cc2)=C1)C1C(O)C(O)C(O)C(CO)O1	1	55	-8.90548	1.48799	163.402	-97.1699	-12.386	-40.4308	-8.90548	1	[[37 39 63 65 47 47 47 47 47] [5701 5701 2883 2875 5727 5730 5732 5728 5726] [385 385 212 212 386 386 386 386 386] [3 3 1 4 10 10 10 10 10] [1.5 1 0.8 1.7 0.7 0.7 0.7 0.7 0.7]]	34 27 28 11 12 4	[63 65 65 [37 39] 37 [47 47 47 47 47]]
O=C1c2c(O)c(c(O)c(C3C(O)C(O)C(O)C(CO)O3)c2OC(c2ccc(O)cc2)=C1)C1C(O)C(O)C(O)C(CO)O1	1	55	-8.83434	1.34333	154.101	-157.788	-14.3282	-42.3132	-8.83434	1	[[41 51 67 61 61 61 61 61] [2838 5701 2773 5773 5771 5768 5767 5769] [210 385 206 388 388 388 388 388] [3 3 1 10 10 10 10 10] [1.1 0.7 1 1.3 1.3 1.3 1.3 1.3]]	9 40 11 1 2	[67 41 51 [61 61 61 61 61] [61 61 61 61 61]]
O=C1c2c(O)cc(O)c(C3C(O)C(O)C(O)C(CO)O3)c2OC(c2ccc(O)cc2)=C1	1	56	-7.54494	3.02417	69.8506	-101.698	-13.0707	-35.1879	-7.54494	1	[[30 42 44 16 23 21 20 19 17 16 16 16 16 16 23 23 23 23 23 21 21 21 21 21 20 20 20 20 20 19 19 19 19 19 17 17 17 17 17] [5701 5659 5701 2720 2720 2720 2720 2720 2720 5771 5773 5769 5767 5768 5771 5773 5769 5767 5768 5771 5773 5769 5767 5768 5771 5773 5769 5767 5768 5771 5773 5769 5767 5768 5771 5773 5769 5767 5768] [385 382 385 203 203 203 203 203 203 388 388 388 388 388 388 388 388 388 388 388 3…	32 23 11 12	[[16 23 21 20 19 17] 42 [30 44] 44]
O=C1c2c(O)cc(O)c(C3C(O)C(O)C(O)C(CO)O3)c2OC(c2ccc(O)cc2)=C1	1	56	-7.02943	1.75738	71.2863	-125.742	-15.4252	-27.9878	-7.02943	1	[[30 44 16 23 21 20 19 17 16 16 16 16 16 23 23 23 23 23 21 21 21 21 21 20 20 20 20 20 19 19 19 19 19 17 17 17 17 17] [5701 5701 2720 2720 2720 2720 2720 2720 5771 5773 5769 5767 5768 5771 5773 5769 5767 5768 5771 5773 5769 5767 5768 5771 5773 5769 5767 5768 5771 5773 5769 5767 5768 5771 5773 5769 5767 5768] [385 385 203 203 203 203 203 203 388 388 388 388 388 388 388 388 388 388 388 388 388 388 3…	32 11 12	[[16 23 21 20 19 17] [30 44] 44]
O=C1c2c(O)cc(O)c(C3C(O)C(O)C(O)C(CO)O3)c2OC(c2ccc(O)cc2)=C1	1	56	-6.98698	1.10107	70.213	-103.747	-13.3507	-27.0528	-6.98698	1	[[30 44 16 23 21 20 19 17 16 16 16 16 16 23 23 23 23 23 21 21 21 21 21 20 20 20 20 20 19 19 19 19 19 17 17 17 17 17] [5701 5701 2720 2720 2720 2720 2720 2720 5771 5773 5769 5767 5768 5771 5773 5769 5767 5768 5771 5773 5769 5767 5768 5771 5773 5769 5767 5768 5771 5773 5769 5767 5768 5771 5773 5769 5767 5768] [385 385 203 203 203 203 203 203 388 388 388 388 388 388 388 388 388 388 388 388 388 388 3…	32 11	[[16 23 21 20 19 17] [30 44]]
O=C1c2c(O)cc(O)c(C3C(O)C(O)C(O)C(CO)O3)c2OC(c2ccc(O)cc2)=C1	1	56	-6.96731	2.24737	53.6741	-119.928	-13.2331	-42.6133	-6.96731	1	[[24 42 44 11 11 11 11 11 12 12 12 12 12 14 14 14 14 14 16 16 16 16 16 17 17 17 17 17 18 18 18 18 18] [5701 2875 2916 5769 5773 5771 5768 5767 5769 5773 5771 5768 5767 5769 5773 5771 5768 5767 5769 5773 5771 5768 5767 5769 5773 5771 5768 5767 5769 5773 5771 5768 5767] [385 212 214 388 388 388 388 388 388 388 388 388 388 388 388 388 388 388 388 388 388 388 388 388 388 388 388 388 388 388 388 388 3…	27 7 11 12	[42 44 24 24]
O=C1c2c(O)cc(O)c(C3C(O)C(O)C(O)C(CO)O3)c2OC(c2ccc(O)cc2)=C1	1	56	-6.92471	3.53011	50.912	-106.704	-13.6992	-41.8022	-6.92471	1	[[24 44 11 11 11 11 11 12 12 12 12 12 14 14 14 14 14 16 16 16 16 16 17 17 17 17 17 18 18 18 18 18] [5701 2916 5773 5771 5768 5767 5769 5773 5771 5768 5767 5769 5773 5771 5768 5767 5769 5773 5771 5768 5767 5769 5773 5771 5768 5767 5769 5773 5771 5768 5767 5769] [385 214 388 388 388 388 388 388 388 388 388 388 388 388 388 388 388 388 388 388 388 388 388 388 388 388 388 388 388 388 388 388] [3 2 10 …	7 11 12	[44 24 24]

## Sheet: acetylcholinesterase
mol	rseq	mseq	S	rmsd_refine	E_conf	E_place	E_score1	E_refine	E_score2	PLIF_pronum	PLIF_raw	FP:PLIF	PLIF_ligidx
O=C(OCC(CCCC)CC)c1cc(C(=O)OCC(CCCC)CC)ccc1	1	1	-9.13198	2.78536	63.0455	-67.0552	-11.3699	-54.1382	-9.13198	1	[[40 16 16 16 16 16 16 16 16 16 16 16 29 29 29 29 29 29 37 37 37 37 37 37 35 35 35 35 35 35 33 33 33 33 33 33 32 32 32 32 32 32 30 30 30 30 30 30] [4326 1274 1277 1275 1272 1271 1274 1278 1282 1284 1280 1277 5035 5039 5041 5037 5033 5032 5035 5039 5041 5037 5033 5032 5035 5039 5041 5037 5033 5032 5035 5039 5041 5037 5033 5032 5035 5039 5041 5037 5033 5032 5035 5039 5041 5037 5033 5032] [295 86 86…	1 2 3	[[16 16 16 16 16 16 16 16 16 16 16] 40 40]
O=C(OCC(CCCC)CC)c1cc(C(=O)OCC(CCCC)CC)ccc1	1	1	-8.60914	3.56449	71.6595	-77.1494	-10.5685	-48.9835	-8.60914	1	[[28 5 5 5 5 5 5 29 29 29 29 29 29 37 37 37 37 37 37 35 35 35 35 35 35 33 33 33 33 33 33 32 32 32 32 32 32 30 30 30 30 30 30] [4346 4189 4193 4197 4199 4195 4192 5032 5035 5039 5041 5037 5033 5032 5035 5039 5041 5037 5033 5032 5035 5039 5041 5037 5033 5032 5035 5039 5041 5037 5033 5032 5035 5039 5041 5037 5033 5032 5035 5039 5041 5037 5033] [296 286 286 286 286 286 286 341 341 341 341 341 341 341…	4 5	[[5 5 5 5 5 5] 28]
O=C(OCC(CCCC)CC)c1cc(C(=O)OCC(CCCC)CC)ccc1	1	1	-8.55565	2.57095	70.7405	-79.5692	-10.1746	-47.8411	-8.55565	1	[[28 29 29 29 29 29 29 37 37 37 37 37 37 35 35 35 35 35 35 33 33 33 33 33 33 32 32 32 32 32 32 30 30 30 30 30 30] [4326 5032 5035 5039 5041 5037 5033 5032 5035 5039 5041 5037 5033 5032 5035 5039 5041 5037 5033 5032 5035 5039 5041 5037 5033 5032 5035 5039 5041 5037 5033 5032 5035 5039 5041 5037 5033] [295 341 341 341 341 341 341 341 341 341 341 341 341 341 341 341 341 341 341 341 341 341 341 341 3…	2 3	[28 28]
O=C(OCC(CCCC)CC)c1cc(C(=O)OCC(CCCC)CC)ccc1	1	1	-8.53752	1.92919	68.389	-68.8385	-10.496	-41.8502	-8.53752	1	[[16 16 16 16 16 16 29 29 29 29 29 29 37 37 37 37 37 37 35 35 35 35 35 35 33 33 33 33 33 33 32 32 32 32 32 32 30 30 30 30 30 30] [1274 1278 1282 1284 1280 1277 4984 4986 4982 4978 4977 4980 4984 4986 4982 4978 4977 4980 4984 4986 4982 4978 4977 4980 4984 4986 4982 4978 4977 4980 4984 4986 4982 4978 4977 4980 4984 4986 4982 4978 4977 4980] [86 86 86 86 86 86 338 338 338 338 338 338 338 338 338 338…	1	[[16 16 16 16 16 16]]
O=C(OCC(CCCC)CC)c1cc(C(=O)OCC(CCCC)CC)ccc1	1	1	-8.53632	1.685	74.5373	-67.6368	-11.2079	-34.9044	-8.53632	1	[[23 54 54 54 54 54 54] [1267 5041 5039 5035 5032 5033 5037] [86 341 341 341 341 341 341] [3 10 10 10 10 10 10] [0.5 0.8 0.8 0.8 0.8 0.8 0.8]]	6 7	[23 [54 54 54 54 54 54]]
OCCCCCCCCCCCCCCCCCCCCCCCCCCCCCCCCCCCCC	1	2	-10.2361	2.8004	81.875	-50.0524	-9.23845	-46.2861	-10.2361	1	[[] [] [] [] []]		[]
OCCCCCCCCCCCCCCCCCCCCCCCCCCCCCCCCCCCCC	1	2	-10.0122	2.03204	74.58	-76.1862	-10.0341	-50.9968	-10.0122	1	[[50 50 50 50 50 50] [4189 4193 4197 4199 4195 4192] [286 286 286 286 286 286] [10 10 10 10 10 10] [0.7 0.7 0.7 0.7 0.7 0.7]]	4	[[50 50 50 50 50 50]]
OCCCCCCCCCCCCCCCCCCCCCCCCCCCCCCCCCCCCC	1	2	-9.88178	3.91797	133.515	-64.899	-8.57202	-56.7986	-9.88178	1	[113 3045 202 1 2.1]	8 9	[113 113]
OCCCCCCCCCCCCCCCCCCCCCCCCCCCCCCCCCCCCC	1	2	-9.86705	2.09917	69.7418	-19.8787	-8.35409	-50.9824	-9.86705	1	[[] [] [] [] []]		[]
OCCCCCCCCCCCCCCCCCCCCCCCCCCCCCCCCCCCCC	1	2	-9.83778	3.5054	62.1088	-65.4771	-10.363	-55.2238	-9.83778	1	[[20 20 20 20 20 20 29 29 29 29 29 29] [4957 4961 4965 4963 4959 4956 5039 5041 5037 5033 5032 5035] [337 337 337 337 337 337 341 341 341 341 341 341] [10 10 10 10 10 10 10 10 10 10 10 10] [0.5 0.5 0.5 0.5 0.5 0.5 0.5 0.5 0.5 0.5 0.5 0.5]]	10 7	[[20 20 20 20 20 20] [29 29 29 29 29 29]]
O=C1C2(C)C(C3C(C4(C)C(CC(O)(CC)CC4)CC3)CC2)CC1	1	3	-7.26561	2.32896	58.2212	-49.9385	-10.3536	-29.8495	-7.26561	1	[[] [] [] [] []]		[]
O=C1C2(C)C(C3C(C4(C)C(CC(O)(CC)CC4)CC3)CC2)CC1	1	3	-7.01446	1.33453	76.791	-65.0466	-12.076	-29.0649	-7.01446	1	[[] [] [] [] []]		[]
O=C1C2(C)C(C3C(C4(C)C(CC(O)(CC)CC4)CC3)CC2)CC1	1	3	-6.6227	0.799995	71.8601	-63.7503	-10.9712	-21.6679	-6.6227	1	[[34 34 34 34 34] [1271 1274 1277 1275 1272] [86 86 86 86 86] [10 10 10 10 10] [0.8 0.8 0.8 0.8 0.8]]	1	[[34 34 34 34 34]]
O=C1C2(C)C(C3C(C4(C)C(CC(O)(CC)CC4)CC3)CC2)CC1	1	3	-6.28745	1.2877	77.4449	-92.1499	-10.5401	-18.5887	-6.28745	1	[[48 48 48 48 48 48] [1274 1278 1282 1284 1280 1277] [86 86 86 86 86 86] [10 10 10 10 10 10] [0.6 0.6 0.6 0.6 0.6 0.6]]	1	[[48 48 48 48 48 48]]
O=C1C2(C)C(C3C(C4(C)C(CC(O)(CC)CC4)CC3)CC2)CC1	1	3	-6.01375	1.56313	70.7539	-69.1976	-9.87204	-15.2563	-6.01375	1	[[] [] [] [] []]		[]
O=C(O)c1ccc(O)cc1	1	4	-4.73389	3.28615	-27.2314	-55.3399	-11.216	-22.9908	-4.73389	1	[[13 1 1 1 1 1 1 10 10 10 10 10 10 8 8 8 8 8 8 6 6 6 6 6 6 5 5 5 5 5 5 3 3 3 3 3 3] [3045 1274 1278 1282 1284 1280 1277 1274 1278 1282 1284 1280 1277 1274 1278 1282 1284 1280 1277 1274 1278 1282 1284 1280 1277 1274 1278 1282 1284 1280 1277 1274 1278 1282 1284 1280 1277] [202 86 86 86 86 86 86 86 86 86 86 86 86 86 86 86 86 86 86 86 86 86 86 86 86 86 86 86 86 86 86 86 86 86 86 86 86] [1 10 10 10 10…	8 9	[13 13]
O=C(O)c1ccc(O)cc1	1	4	-4.69122	1.00306	-27.3312	-52.8346	-9.55206	-21.0095	-4.69122	1	[[15 15] [3045 3046] [202 202] [1 1] [2.5 0.9]]	8 9	[[15 15] 15]
O=C(O)c1ccc(O)cc1	1	4	-4.685	1.14703	-27.4113	-58.5165	-9.59288	-21.3533	-4.685	1	[[1 1 1 1 1 1 10 10 10 10 10 10 8 8 8 8 8 8 6 6 6 6 6 6 5 5 5 5 5 5 3 3 3 3 3 3] [1274 1278 1282 1284 1280 1277 1274 1278 1282 1284 1280 1277 1274 1278 1282 1284 1280 1277 1274 1278 1282 1284 1280 1277 1274 1278 1282 1284 1280 1277 1274 1278 1282 1284 1280 1277] [86 86 86 86 86 86 86 86 86 86 86 86 86 86 86 86 86 86 86 86 86 86 86 86 86 86 86 86 86 86 86 86 86 86 86 86] [10 10 10 10 10 10 10 10 1…		[]
O=C(O)c1ccc(O)cc1	1	4	-4.67917	0.836606	-27.2428	-56.2036	-11.0159	-20.695	-4.67917	1	[15 1836 120 3 0.9]	11	15
O=C(O)c1ccc(O)cc1	1	4	-4.67205	1.7357	-27.2639	-51.9041	-9.97929	-20.3634	-4.67205	1	[13 3045 202 1 0.7]	8	13
O=C(OC)CCCCCCCC=CCC=CCC=CCC	1	5	-7.66121	1.52253	23.9781	-55.4948	-10.1837	-37.3461	-7.66121	1	[[32 32 32 32 32 32] [5035 5039 5041 5037 5033 5032] [341 341 341 341 341 341] [10 10 10 10 10 10] [0.8 0.8 0.8 0.8 0.8 0.8]]	7	[[32 32 32 32 32 32]]
O=C(OC)CCCCCCCC=CCC=CCC=CCC	1	5	-7.48814	1.86967	26.5257	-49.7297	-10.1325	-37.2179	-7.48814	1	[[] [] [] [] []]		[]
O=C(OC)CCCCCCCC=CCC=CCC=CCC	1	5	-7.46345	1.28742	15.9025	-65.3633	-10.1654	-37.3021	-7.46345	1	[[8 8 8 8 8 41 41 41 41 41 41] [4186 4189 4192 4190 4187 1274 1278 1282 1284 1280 1277] [286 286 286 286 286 86 86 86 86 86 86] [10 10 10 10 10 10 10 10 10 10 10] [0.7 0.7 0.7 0.7 0.7 0.7 0.7 0.7 0.7 0.7 0.7]]	1 4	[[41 41 41 41 41 41] [8 8 8 8 8]]
O=C(OC)CCCCCCCC=CCC=CCC=CCC	1	5	-7.34954	1.95155	19.2921	-56.4154	-10.2862	-39.5404	-7.34954	1	[[38 38 38 38 38 38] [5033 5037 5041 5039 5035 5032] [341 341 341 341 341 341] [10 10 10 10 10 10] [0.7 0.7 0.7 0.7 0.7 0.7]]	7	[[38 38 38 38 38 38]]
O=C(OC)CCCCCCCC=CCC=CCC=CCC	1	5	-7.21794	1.54996	19.4156	-84.5817	-9.96655	-39.3152	-7.21794	1	[[] [] [] [] []]		[]
O=C(OC)CCCCCCCC=CCC=CCCCCC	1	6	-8.23349	1.73679	27.406	-75.9548	-10.457	-40.6838	-8.23349	1	[[37 37 37 37 37 37] [4197 4199 4195 4192 4189 4193] [286 286 286 286 286 286] [10 10 10 10 10 10] [0.5 0.5 0.5 0.5 0.5 0.5]]	4	[[37 37 37 37 37 37]]
O=C(OC)CCCCCCCC=CCC=CCCCCC	1	6	-7.71974	3.36046	22.5411	-49.56	-10.2561	-38.5117	-7.71974	1	[[] [] [] [] []]		[]
O=C(OC)CCCCCCCC=CCC=CCCCCC	1	6	-7.61867	1.89373	24.5752	-67.6931	-10.0779	-39.9363	-7.61867	1	[[] [] [] [] []]		[]
O=C(OC)CCCCCCCC=CCC=CCCCCC	1	6	-7.57929	0.96853	22.9929	-91.2921	-10.6748	-31.4489	-7.57929	1	[[] [] [] [] []]		[]
O=C(OC)CCCCCCCC=CCC=CCCCCC	1	6	-7.36387	1.80938	25.2499	-71.3699	-10.2237	-34.0521	-7.36387	1	[[21 21 21 21 21 21] [4959 4963 4965 4961 4957 4956] [337 337 337 337 337 337] [10 10 10 10 10 10] [0.7 0.7 0.7 0.7 0.7 0.7]]	10	[[21 21 21 21 21 21]]
O=C(OC)CCCCCCCC=CCCCCCCCC	1	7	-8.28317	1.75281	35.0891	-59.6456	-11.4159	-41.7304	-8.28317	1	[[26 26 26 26 26 26 33 33 33 33 33 33] [4956 4959 4963 4965 4961 4957 4956 4959 4963 4965 4961 4957] [337 337 337 337 337 337 337 337 337 337 337 337] [10 10 10 10 10 10 10 10 10 10 10 10] [0.7 0.7 0.7 0.7 0.7 0.7 0.5 0.5 0.5 0.5 0.5 0.5]]	10	[[26 26 26 26 26 26 33 33 33 33 33 33]]
O=C(OC)CCCCCCCC=CCCCCCCCC	1	7	-7.84419	1.98246	19.0168	-65.0194	-10.4325	-43.172	-7.84419	1	[[45 45 45 45 45 45] [1274 1278 1282 1284 1280 1277] [86 86 86 86 86 86] [10 10 10 10 10 10] [0.5 0.5 0.5 0.5 0.5 0.5]]	1	[[45 45 45 45 45 45]]
O=C(OC)CCCCCCCC=CCCCCCCCC	1	7	-7.77585	0.922801	26.7902	-67.3013	-10.868	-25.0116	-7.77585	1	[[] [] [] [] []]		[]
O=C(OC)CCCCCCCC=CCCCCCCCC	1	7	-7.65253	2.45468	29.3827	-50.4209	-11.1908	-32.1912	-7.65253	1	[[39 39 39 39 39] [1271 1274 1277 1275 1272] [86 86 86 86 86] [10 10 10 10 10] [0.9 0.9 0.9 0.9 0.9]]	1	[[39 39 39 39 39]]
O=C(OC)CCCCCCCC=CCCCCCCCC	1	7	-7.5695	1.80042	28.8088	-56.8827	-11.2141	-38.6854	-7.5695	1	[[5 5 5 5 5 5 5 5 5 5 5 48 48 48 48 48 48] [4186 4189 4192 4190 4187 4189 4193 4197 4199 4195 4192 4956 4959 4963 4965 4961 4957] [286 286 286 286 286 286 286 286 286 286 286 337 337 337 337 337 337] [10 10 10 10 10 10 10 10 10 10 10 10 10 10 10 10 10] [0.5 0.5 0.5 0.5 0.5 0.6 0.6 0.6 0.6 0.6 0.6 0.5 0.5 0.5 0.5 0.5 0.5]]	4 10	[[5 5 5 5 5 5 5 5 5 5 5] [48 48 48 48 48 48]]
O=C(OC)CCCCCCCCCCCCCCCC#C	1	8	-8.31795	2.78474	21.5131	-72.797	-11.0368	-46.2296	-8.31795	1	[[] [] [] [] []]		[]
O=C(OC)CCCCCCCCCCCCCCCC#C	1	8	-7.83593	2.69642	26.8319	-61.2883	-10.5876	-37.9764	-7.83593	1	[[7 20 20 20 20 20 20 38 38 38 38 38] [4346 5032 5035 5039 5041 5037 5033 1271 1274 1277 1275 1272] [296 341 341 341 341 341 341 86 86 86 86 86] [4 10 10 10 10 10 10 10 10 10 10 10] [3.1 0.5 0.5 0.5 0.5 0.5 0.5 0.5 0.5 0.5 0.5 0.5]]	1 5 12 7	[[38 38 38 38 38] 7 7 [20 20 20 20 20 20]]
O=C(OC)CCCCCCCCCCCCCCCC#C	1	8	-7.79565	0.825414	93.2029	-80.4268	-10.4982	-40.2957	-7.79565	1	[[] [] [] [] []]		[]
O=C(OC)CCCCCCCCCCCCCCCC#C	1	8	-7.74138	1.03894	28.0159	-51.9675	-11.0102	-39.3313	-7.74138	1	[[29 29 29 29 29 29 50 50 50 50 50] [5041 5039 5035 5032 5033 5037 4189 4192 4190 4187 4186] [341 341 341 341 341 341 286 286 286 286 286] [10 10 10 10 10 10 10 10 10 10 10] [0.5 0.5 0.5 0.5 0.5 0.5 0.7 0.7 0.7 0.7 0.7]]	4 7	[[50 50 50 50 50] [29 29 29 29 29 29]]
O=C(OC)CCCCCCCCCCCCCCCC#C	1	8	-7.72883	2.33601	22.8096	-50.6504	-12.3339	-41.4252	-7.72883	1	[[7 11 11 11 11 11 11 11 11 11 11 11] [2008 1274 1277 1275 1272 1271 1278 1282 1284 1280 1277 1274] [133 86 86 86 86 86 86 86 86 86 86 86] [2 10 10 10 10 10 10 10 10 10 10 10] [1.2 0.6 0.6 0.6 0.6 0.6 0.8 0.8 0.8 0.8 0.8 0.8]]	1 13	[[11 11 11 11 11 11 11 11 11 11 11] 7]
OC1CC=2C(C)(C3C(C4C(C)(C(C(CCC(C(C)C)CC)C)CC4)CC3)CC=2)CC1	1	9	-8.02743	2.16188	103.637	-72.8136	-10.649	-26.6109	-8.02743	1	[[61 61] [3045 2008] [202 133] [1 2] [0.6 1.2]]	13 8	[61 61]
OC1CC=2C(C)(C3C(C4C(C)(C(C(CCC(C(C)C)CC)C)CC4)CC3)CC=2)CC1	1	9	-7.23636	1.67129	81.9106	-47.8926	-10.354	-20.7772	-7.23636	1	[[8 8 8 8 8 8] [4189 4193 4197 4199 4195 4192] [286 286 286 286 286 286] [10 10 10 10 10 10] [0.5 0.5 0.5 0.5 0.5 0.5]]	4	[[8 8 8 8 8 8]]
OC1CC=2C(C)(C3C(C4C(C)(C(C(CCC(C(C)C)CC)C)CC4)CC3)CC=2)CC1	1	9	-7.15626	1.98584	70.7342	-69.8818	-10.6646	-23.9655	-7.15626	1	[[73 73 73 73 73 73 73 73 73 73 73] [4189 4192 4190 4187 4186 4193 4197 4199 4195 4192 4189] [286 286 286 286 286 286 286 286 286 286 286] [10 10 10 10 10 10 10 10 10 10 10] [0.8 0.8 0.8 0.8 0.8 0.6 0.6 0.6 0.6 0.6 0.6]]	4	[[73 73 73 73 73 73 73 73 73 73 73]]
OC1CC=2C(C)(C3C(C4C(C)(C(C(CCC(C(C)C)CC)C)CC4)CC3)CC=2)CC1	1	9	-7.15048	1.35369	183.98	-102.374	-10.432	-25.6949	-7.15048	1	[[77 77 77 77 77] [4189 4192 4190 4187 4186] [286 286 286 286 286] [10 10 10 10 10] [0.8 0.8 0.8 0.8 0.8]]	4	[[77 77 77 77 77]]
OC1CC=2C(C)(C3C(C4C(C)(C(C(CCC(C(C)C)CC)C)CC4)CC3)CC=2)CC1	1	9	-6.8064	1.80426	70.6231	-70.5476	-12.2471	-21.0057	-6.8064	1	[[] [] [] [] []]		[]
O=C(O)C(=CC(=O)O)CC(=O)O	1	10	-5.42018	2.04092	-128.354	-65.609	-13.1095	-32.6533	-5.42018	1	[[9 17] [6642 3045] [447 202] [1 1] [4.5 6.8]]	8 9 14 15	[17 17 9 9]
O=C(O)C(=CC(=O)O)CC(=O)O	1	10	-5.07597	2.22341	-126.536	-63.029	-10.9096	-25.9891	-5.07597	1	[[] [] [] [] []]		[]
O=C(O)C(=CC(=O)O)CC(=O)O	1	10	-5.00452	2.41143	-125.558	-63.8739	-10.7964	-23.5114	-5.00452	1	[[] [] [] [] []]		[]
O=C(O)C(=CC(=O)O)CC(=O)O	1	10	-5.00107	2.07478	-122.888	-68.0613	-10.5539	-24.3773	-5.00107	1	[17 3045 202 1 0.5]	8	17
O=C(O)C(=CC(=O)O)CC(=O)O	1	10	-4.95941	1.23112	-117.325	-77.7687	-11.0156	-19.121	-4.95941	1	[13 1901 125 1 1.4]	16	13
O(C)C1C(=C)C(OC)CCC(=C)C(OC)CC(C(=C)C)C1	1	11	-7.39993	1.57288	20.6921	-75.2585	-10.7544	-36.1436	-7.39993	1	[[35 22 22 22 22 22 22] [1890 4963 4965 4961 4957 4956 4959] [124 337 337 337 337 337 337] [2 10 10 10 10 10 10] [0.8 0.7 0.7 0.7 0.7 0.7 0.7]]	17 10	[35 [22 22 22 22 22 22]]
O(C)C1C(=C)C(OC)CCC(=C)C(OC)CC(C(=C)C)C1	1	11	-7.18349	1.2191	22.0174	-66.1951	-10.3168	-32.5984	-7.18349	1	[[] [] [] [] []]		[]
O(C)C1C(=C)C(OC)CCC(=C)C(OC)CC(C(=C)C)C1	1	11	-6.8873	1.13664	94.4719	-39.7687	-11.143	-23.9879	-6.8873	1	[13 1890 124 2 1.3]	17	13
O(C)C1C(=C)C(OC)CCC(=C)C(OC)CC(C(=C)C)C1	1	11	-6.86355	1.0634	32.1987	-72.0335	-10.3301	-29.7475	-6.86355	1	[[1 1 1 1 1 1] [4977 4980 4984 4986 4982 4978] [338 338 338 338 338 338] [10 10 10 10 10 10] [0.6 0.6 0.6 0.6 0.6 0.6]]	18	[[1 1 1 1 1 1]]
O(C)C1C(=C)C(OC)CCC(=C)C(OC)CC(C(=C)C)C1	1	11	-6.78706	1.64015	34.0517	-65.4028	-11.8963	-23.6193	-6.78706	1	[[] [] [] [] []]		[]
O=C1c2c(O)cc(O)cc2OC(c2ccc(O)cc2)=C1	1	12	-6.38038	2.03626	-28.6023	-97.341	-13.0668	-32.0291	-6.38038	1	[[25 11 11 11 11 11 12 12 12 12 12 14 14 14 14 14 16 16 16 16 16 23 23 23 23 23 24 24 24 24 24 16 16 16 16 16 16 23 23 23 23 23 23 21 21 21 21 21 21 20 20 20 20 20 20 18 18 18 18 18 18 17 17 17 17 17 17] [3045 1271 1274 1277 1275 1272 1271 1274 1277 1275 1272 1271 1274 1277 1275 1272 1271 1274 1277 1275 1272 1271 1274 1277 1275 1272 1271 1274 1277 1275 1272 1274 1278 1282 1284 1280 1277 1274 1278…	8 9	[25 25]
O=C1c2c(O)cc(O)cc2OC(c2ccc(O)cc2)=C1	1	12	-6.22599	3.9698	-29.7528	-84.5032	-12.6678	-35.2741	-6.22599	1	[[1 1 1 1 1 1 10 10 10 10 10 10 8 8 8 8 8 8 6 6 6 6 6 6 5 5 5 5 5 5 3 3 3 3 3 3 11 11 11 11 11 11 12 12 12 12 12 12 14 14 14 14 14 14 16 16 16 16 16 16 23 23 23 23 23 23 24 24 24 24 24 24] [4961 4965 4963 4959 4956 4957 4961 4965 4963 4959 4956 4957 4961 4965 4963 4959 4956 4957 4961 4965 4963 4959 4956 4957 4961 4965 4963 4959 4956 4957 4961 4965 4963 4959 4956 4957 5039 5041 5037 5033 5032 5035…		[]
O=C1c2c(O)cc(O)cc2OC(c2ccc(O)cc2)=C1	1	12	-6.05594	2.17349	-29.1668	-88.3209	-12.6445	-32.8979	-6.05594	1	[[25 12 12 12 12 12 12] [3056 5032 5035 5039 5041 5037 5033] [203 341 341 341 341 341 341] [1 10 10 10 10 10 10] [0.6 0.8 0.8 0.8 0.8 0.8 0.8]]	19 7	[25 [12 12 12 12 12 12]]
O=C1c2c(O)cc(O)cc2OC(c2ccc(O)cc2)=C1	1	12	-6.03716	0.744467	-27.1987	-81.1126	-12.1985	-28.4797	-6.03716	1	[[1 10 8 6 5 3 16 23 21 20 18 17] [4326 4326 4326 4326 4326 4326 6638 6638 6638 6638 6638 6638] [295 295 295 295 295 295 447 447 447 447 447 447] [10 10 10 10 10 10 10 10 10 10 10 10] [0.5 0.5 0.5 0.5 0.5 0.5 0.6 0.6 0.6 0.6 0.6 0.6]]	20 21	[[1 10 8 6 5 3] [16 23 21 20 18 17]]
O=C1c2c(O)cc(O)cc2OC(c2ccc(O)cc2)=C1	1	12	-6.02843	1.41668	-29.1271	-103.572	-12.1651	-27.7419	-6.02843	1	[[] [] [] [] []]		[]
O=C(O)C1C(O)C(O)C(OC2C(OC3C(O)C(O)C(O)C(CO)O3)C(O)C(O)C(C(=O)O)O2)C(Oc2cc(O)c3C(=O)C=C(c4ccc(O)cc4)Oc3c2)O1	1	13	-9.64209	2.00126	169.277	-151.558	-10.856	-64.3572	-9.64209	1	[[67 73 1 2 2 2 2 2 2 20 20 20 20 20 20 19 19 19 19 19 19 18 18 18 18 18 18 5 5 5 5 5 5 3 3 3 3 3 3 19 19 19 19 19 19 90 90 90 90 90 90 26 26 26 26 26 26 24 24 24 24 24 24 21 21 21 21 21 21 20 20 20 20 20 20] [5028 4182 4326 5032 5035 5039 5041 5037 5033 5032 5035 5039 5041 5037 5033 5032 5035 5039 5041 5037 5033 5032 5035 5039 5041 5037 5033 5032 5035 5039 5041 5037 5033 5032 5035 5039 5041 5037…	22 2 3 23	[73 1 1 67]
O=C(O)C1C(O)C(O)C(OC2C(OC3C(O)C(O)C(O)C(CO)O3)C(O)C(O)C(C(=O)O)O2)C(Oc2cc(O)c3C(=O)C=C(c4ccc(O)cc4)Oc3c2)O1	1	13	-9.63449	2.83023	166.205	-111.323	-9.77776	-64.3436	-9.63449	1	[[56 54 56 35 35 35 35 35 35 73 73 73 73 73 73 2 20 19 18 5 3] [4351 4326 4346 4189 4193 4197 4199 4195 4192 4189 4193 4197 4199 4195 4192 4203 4203 4203 4203 4203 4203] [296 295 296 286 286 286 286 286 286 286 286 286 286 286 286 287 287 287 287 287 287] [3 4 4 10 10 10 10 10 10 10 10 10 10 10 10 10 10 10 10 10 10] [0.6 1.6 2.2 0.5 0.5 0.5 0.5 0.5 0.5 0.5 0.5 0.5 0.5 0.5 0.5 0.6 0.6 0.6 0.6 0.6 …	4 24 2 3 25 5 12	[[35 35 35 35 35 35 73 73 73 73 73 73] [2 20 19 18 5 3] 54 54 56 56 56]
O=C(O)C1C(O)C(O)C(OC2C(OC3C(O)C(O)C(O)C(CO)O3)C(O)C(O)C(C(=O)O)O2)C(Oc2cc(O)c3C(=O)C=C(c4ccc(O)cc4)Oc3c2)O1	1	13	-9.22362	1.92338	176.702	-88.3412	-9.90276	-58.7936	-9.22362	1	[[73 1 84 19 19 19 19 19 19 90 90 90 90 90 90 26 26 26 26 26 26 24 24 24 24 24 24 21 21 21 21 21 21 20 20 20 20 20 20] [5028 4326 4299 4199 4197 4193 4189 4192 4195 4199 4197 4193 4189 4192 4195 4199 4197 4193 4189 4192 4195 4199 4197 4193 4189 4192 4195 4199 4197 4193 4189 4192 4195 4199 4197 4193 4189 4192 4195] [341 295 293 286 286 286 286 286 286 286 286 286 286 286 286 286 286 286 286 286 28…	26 2 3 23	[84 1 1 73]
O=C(O)C1C(O)C(O)C(OC2C(OC3C(O)C(O)C(O)C(CO)O3)C(O)C(O)C(C(=O)O)O2)C(Oc2cc(O)c3C(=O)C=C(c4ccc(O)cc4)Oc3c2)O1	1	13	-9.01287	2.88845	193.364	-111.627	-9.80608	-51.6042	-9.01287	1	[[84 19 19 19 19 19 19 90 90 90 90 90 90 26 26 26 26 26 26 24 24 24 24 24 24 21 21 21 21 21 21 20 20 20 20 20 20] [4326 5037 5041 5039 5035 5032 5033 5037 5041 5039 5035 5032 5033 5037 5041 5039 5035 5032 5033 5037 5041 5039 5035 5032 5033 5037 5041 5039 5035 5032 5033 5037 5041 5039 5035 5032 5033] [295 341 341 341 341 341 341 341 341 341 341 341 341 341 341 341 341 341 341 341 341 341 341 341 3…	2	84
O=C(O)C1C(O)C(O)C(OC2C(OC3C(O)C(O)C(O)C(CO)O3)C(O)C(O)C(C(=O)O)O2)C(Oc2cc(O)c3C(=O)C=C(c4ccc(O)cc4)Oc3c2)O1	1	13	-8.83743	1.80434	425.754	-98.841	-11.3103	-20.3101	-8.83743	1	[[12 24 56 88 85 2 2 2 2 2 2 20 20 20 20 20 20 19 19 19 19 19 19 18 18 18 18 18 18 5 5 5 5 5 5 3 3 3 3 3 3] [4308 1097 3045 1098 1890 4189 4193 4197 4199 4195 4192 4189 4193 4197 4199 4195 4192 4189 4193 4197 4199 4195 4192 4189 4193 4197 4199 4195 4192 4189 4193 4197 4199 4195 4192 4189 4193 4197 4199 4195 4192] [293 74 202 74 124 286 286 286 286 286 286 286 286 286 286 286 286 286 286 286 286 2…	27 28 17 8 29 30	[[24 88] 88 85 56 12 12]
O=C1c2c(O)cc(OC3C(OC4C(O)C(O)C(O)C(C)O4)C(O)C(O)C(CO)O3)cc2OC(c2ccc(O)cc2)=C1	1	14	-9.43361	2.44306	150.244	-91.8623	-12.7325	-54.475	-9.43361	1	[[55 66 70 15 33 33 33 33 33 33 41 41 41 41 41 41 39 39 39 39 39 39 38 38 38 38 38 38 37 37 37 37 37 37 34 34 34 34 34 34] [1097 1098 1901 1890 4199 4197 4193 4189 4192 4195 4199 4197 4193 4189 4192 4195 4199 4197 4193 4189 4192 4195 4199 4197 4193 4189 4192 4195 4199 4197 4193 4189 4192 4195 4199 4197 4193 4189 4192 4195] [74 74 125 124 286 286 286 286 286 286 286 286 286 286 286 286 286 286 286…	27 28 17 16	[[55 66] 66 15 70]
O=C1c2c(O)cc(OC3C(OC4C(O)C(O)C(O)C(C)O4)C(O)C(O)C(CO)O3)cc2OC(c2ccc(O)cc2)=C1	1	14	-9.20055	2.04748	146.068	-133.415	-17.0162	-53.7877	-9.20055	1	[[70 15 19 19 19 19 19 19 29 29 29 29 29 29 35 35 35 35 35 35 34 34 34 34 34 34 33 33 33 33 33 33 32 32 32 32 32 32 30 30 30 30 30 30 33 33 33 33 33 33 41 41 41 41 41 41 39 39 39 39 39 39 38 38 38 38 38 38 37 37 37 37 37 37 34 34 34 34 34 34] [1901 1890 4980 4984 4986 4982 4978 4977 4195 4199 4197 4193 4189 4192 4195 4199 4197 4193 4189 4192 4195 4199 4197 4193 4189 4192 4195 4199 4197 4193 4189 …	17 16 31 18	[15 70 70 [19 19 19 19 19 19]]
O=C1c2c(O)cc(OC3C(OC4C(O)C(O)C(O)C(C)O4)C(O)C(O)C(CO)O3)cc2OC(c2ccc(O)cc2)=C1	1	14	-8.66451	3.08836	129.889	-49.3755	-11.7232	-41.5443	-8.66451	1	[[17 29 29 29 29 29 29 35 35 35 35 35 35 34 34 34 34 34 34 33 33 33 33 33 33 32 32 32 32 32 32 30 30 30 30 30 30 33 33 33 33 33 33 41 41 41 41 41 41 39 39 39 39 39 39 38 38 38 38 38 38 37 37 37 37 37 37 34 34 34 34 34 34 43 43 43 43 43 51 51 51 51 51 49 49 49 49 49 48 48 48 48 48 46 46 46 46 46 44 44 44 44 44] [1098 5041 5039 5035 5032 5033 5037 5041 5039 5035 5032 5033 5037 5041 5039 5035 5032 5…	27	17
O=C1c2c(O)cc(OC3C(OC4C(O)C(O)C(O)C(C)O4)C(O)C(O)C(CO)O3)cc2OC(c2ccc(O)cc2)=C1	1	14	-8.65287	3.22265	137.304	-67.1844	-12.0012	-49.3852	-8.65287	1	[[26 60 62 62 29 29 29 29 29 29 35 35 35 35 35 35 34 34 34 34 34 34 33 33 33 33 33 33 32 32 32 32 32 32 30 30 30 30 30 30 33 33 33 33 33 33 41 41 41 41 41 41 39 39 39 39 39 39 38 38 38 38 38 38 37 37 37 37 37 37 34 34 34 34 34 34] [4304 5028 4304 4299 4189 4193 4197 4199 4195 4192 4189 4193 4197 4199 4195 4192 4189 4193 4197 4199 4195 4192 4189 4193 4197 4199 4195 4192 4189 4193 4197 4199 4195 41…	32 26 33 23	[[26 62] 62 62 60]
O=C1c2c(O)cc(OC3C(OC4C(O)C(O)C(O)C(C)O4)C(O)C(O)C(CO)O3)cc2OC(c2ccc(O)cc2)=C1	1	14	-8.46723	2.13625	136.939	-109.074	-13.4621	-35.2946	-8.46723	1	[[62 64 68 70 42 29 29 29 29 29 29 35 35 35 35 35 35 34 34 34 34 34 34 33 33 33 33 33 33 32 32 32 32 32 32 30 30 30 30 30 30 33 33 33 33 33 33 41 41 41 41 41 41 39 39 39 39 39 39 38 38 38 38 38 38 37 37 37 37 37 37 34 34 34 34 34 34 43 43 43 43 43 51 51 51 51 51 49 49 49 49 49 48 48 48 48 48 46 46 46 46 46 44 44 44 44 44 43 43 43 43 43 43 51 51 51 51 51 51 49 49 49 49 49 49 48 48 48 48 48 48 46 4…	6 16 8 2 14	[62 64 70 42 68]
O=C1c2c(O)cc(OC3C(O)C(O)C(O)CO3)cc2OC(c2ccc(O)cc2)=C1	1	15	-8.08613	1.44178	60.9883	-108.87	-14.9867	-48.253	-8.08613	1	[[18 18 18 18 18 18 26 26 26 26 26 26 24 24 24 24 24 24 23 23 23 23 23 23 22 22 22 22 22 22 19 19 19 19 19 19] [5041 5039 5035 5032 5033 5037 5041 5039 5035 5032 5033 5037 5041 5039 5035 5032 5033 5037 5041 5039 5035 5032 5033 5037 5041 5039 5035 5032 5033 5037 5041 5039 5035 5032 5033 5037] [341 341 341 341 341 341 341 341 341 341 341 341 341 341 341 341 341 341 341 341 341 341 341 341 341 341 3…		[]
O=C1c2c(O)cc(OC3C(O)C(O)C(O)CO3)cc2OC(c2ccc(O)cc2)=C1	1	15	-7.97177	1.84605	65.8345	-107.025	-14.2694	-47.0372	-7.97177	1	[[46 46 18 18 18 18 18 18 26 26 26 26 26 26 24 24 24 24 24 24 23 23 23 23 23 23 22 22 22 22 22 22 19 19 19 19 19 19] [3056 1844 5039 5041 5037 5033 5032 5035 5039 5041 5037 5033 5032 5035 5039 5041 5037 5033 5032 5035 5039 5041 5037 5033 5032 5035 5039 5041 5037 5033 5032 5035 5039 5041 5037 5033 5032 5035] [203 122 341 341 341 341 341 341 341 341 341 341 341 341 341 341 341 341 341 341 341 341 3…	34 19	[46 46]
O=C1c2c(O)cc(OC3C(O)C(O)C(O)CO3)cc2OC(c2ccc(O)cc2)=C1	1	15	-7.9596	3.06781	63.2477	-102.493	-13.4665	-46.6679	-7.9596	1	[[18 18 18 18 18 18 26 26 26 26 26 26 24 24 24 24 24 24 23 23 23 23 23 23 22 22 22 22 22 22 19 19 19 19 19 19] [5039 5041 5037 5033 5032 5035 5039 5041 5037 5033 5032 5035 5039 5041 5037 5033 5032 5035 5039 5041 5037 5033 5032 5035 5039 5041 5037 5033 5032 5035 5039 5041 5037 5033 5032 5035] [341 341 341 341 341 341 341 341 341 341 341 341 341 341 341 341 341 341 341 341 341 341 341 341 341 341 3…		[]
O=C1c2c(O)cc(OC3C(O)C(O)C(O)CO3)cc2OC(c2ccc(O)cc2)=C1	1	15	-7.90502	2.28516	68.3471	-102.219	-13.3846	-39.8453	-7.90502	1	[[44 12 27] [3045 1839 4970] [202 121 338] [1 4 4] [2.3 0.5 0.5]]	35 8 9 36	[12 44 44 27]
O=C1c2c(O)cc(OC3C(O)C(O)C(O)CO3)cc2OC(c2ccc(O)cc2)=C1	1	15	-7.82383	1.17405	63.4879	-141.31	-14.0449	-46.1604	-7.82383	1	[[46 18 18 18 18 18 18 26 26 26 26 26 26 24 24 24 24 24 24 23 23 23 23 23 23 22 22 22 22 22 22 19 19 19 19 19 19] [3056 5041 5039 5035 5032 5033 5037 5041 5039 5035 5032 5033 5037 5041 5039 5035 5032 5033 5037 5041 5039 5035 5032 5033 5037 5041 5039 5035 5032 5033 5037 5041 5039 5035 5032 5033 5037] [203 341 341 341 341 341 341 341 341 341 341 341 341 341 341 341 341 341 341 341 341 341 341 341 3…	19	46
O=C(OCC(CCCC)CC)c1ccccc1	1	16	-6.82541	1.19789	113.42	-59.4789	-9.85353	-29.259	-6.82541	1	[[] [] [] [] []]		[]
O=C(OCC(CCCC)CC)c1ccccc1	1	16	-6.69496	0.954297	127.084	-70.5134	-9.55395	-29.9507	-6.69496	1	[[] [] [] [] []]		[]
O=C(OCC(CCCC)CC)c1ccccc1	1	16	-6.61888	1.07426	107.215	-66.812	-10.0541	-33.3623	-6.61888	1	[[5 5 5 5 5 5 29 38 36 34 32 30] [1278 1282 1284 1280 1277 1274 4326 4326 4326 4326 4326 4326] [86 86 86 86 86 86 295 295 295 295 295 295] [10 10 10 10 10 10 10 10 10 10 10 10] [0.6 0.6 0.6 0.6 0.6 0.6 0.9 0.9 0.9 0.9 0.9 0.9]]	1 20	[[5 5 5 5 5 5] [29 38 36 34 32 30]]
O=C(OCC(CCCC)CC)c1ccccc1	1	16	-6.48463	2.03572	46.1271	-65.8377	-9.93346	-31.1226	-6.48463	1	[[30 30 30 30 30 30 29 29 29 29 29 38 38 38 38 38 36 36 36 36 36 34 34 34 34 34 32 32 32 32 32 30 30 30 30 30 29 29 29 29 29 29 38 38 38 38 38 38 36 36 36 36 36 36 34 34 34 34 34 34 32 32 32 32 32 32 30 30 30 30 30 30] [4956 4959 4963 4965 4961 4957 1271 1274 1277 1275 1272 1271 1274 1277 1275 1272 1271 1274 1277 1275 1272 1271 1274 1277 1275 1272 1271 1274 1277 1275 1272 1271 1274 1277 1275 1272…	10	[[30 30 30 30 30 30]]
O=C(OCC(CCCC)CC)c1ccccc1	1	16	-6.45246	0.898663	108.74	-61.0093	-9.76881	-32.1456	-6.45246	1	[[29 38 36 34 32 30] [1268 1268 1268 1268 1268 1268] [86 86 86 86 86 86] [10 10 10 10 10 10] [0.6 0.6 0.6 0.6 0.6 0.6]]	1	[[29 38 36 34 32 30]]
O=C(O)C=Cc1cc(O)c(O)cc1	1	17	-5.13907	1.18875	-52.4738	-76.2817	-11.315	-28.4618	-5.13907	1	[[20 1 1 1 1 1 1 9 9 9 9 9 9 7 7 7 7 7 7 6 6 6 6 6 6 5 5 5 5 5 5 3 3 3 3 3 3] [3045 1274 1278 1282 1284 1280 1277 1274 1278 1282 1284 1280 1277 1274 1278 1282 1284 1280 1277 1274 1278 1282 1284 1280 1277 1274 1278 1282 1284 1280 1277 1274 1278 1282 1284 1280 1277] [202 86 86 86 86 86 86 86 86 86 86 86 86 86 86 86 86 86 86 86 86 86 86 86 86 86 86 86 86 86 86 86 86 86 86 86 86] [1 10 10 10 10 10 10…	8 9	[20 20]
O=C(O)C=Cc1cc(O)c(O)cc1	1	17	-5.13327	1.30652	-51.4983	-74.8119	-11.6154	-24.5405	-5.13327	1	[20 3056 203 1 0.5]	19	20
O=C(O)C=Cc1cc(O)c(O)cc1	1	17	-5.12027	0.870095	-52.6333	-66.5281	-11.7145	-24.7471	-5.12027	1	[[18 20] [1901 1098] [125 74] [1 1] [1.4 2.3]]	27 28 16	[20 20 18]
O=C(O)C=Cc1cc(O)c(O)cc1	1	17	-5.10301	2.04282	-54.0383	-64.9784	-11.3694	-24.5467	-5.10301	1	[[20 1 1 1 1 1 1 9 9 9 9 9 9 7 7 7 7 7 7 6 6 6 6 6 6 5 5 5 5 5 5 3 3 3 3 3 3] [3045 1274 1278 1282 1284 1280 1277 1274 1278 1282 1284 1280 1277 1274 1278 1282 1284 1280 1277 1274 1278 1282 1284 1280 1277 1274 1278 1282 1284 1280 1277 1274 1278 1282 1284 1280 1277] [202 86 86 86 86 86 86 86 86 86 86 86 86 86 86 86 86 86 86 86 86 86 86 86 86 86 86 86 86 86 86 86 86 86 86 86 86] [1 10 10 10 10 10 10…	8 9	[20 20]
O=C(O)C=Cc1cc(O)c(O)cc1	1	17	-5.08277	2.15672	-52.4494	-64.594	-11.7602	-24.4779	-5.08277	1	[[18 20] [1901 1098] [125 74] [1 1] [1.4 1.5]]	27 28 16	[20 20 18]
Oc1c(O)ccc(C2C(O)Cc3c(O)cc(O)cc3O2)c1	1	18	-6.5926	0.740229	-12.8105	-96.3962	-13.7818	-31.3282	-6.5926	1	[[19 21 21 21 21 21 21 28 28 28 28 28 28 26 26 26 26 26 26 25 25 25 25 25 25 24 24 24 24 24 24 22 22 22 22 22 22] [3045 4961 4965 4963 4959 4956 4957 4961 4965 4963 4959 4956 4957 4961 4965 4963 4959 4956 4957 4961 4965 4963 4959 4956 4957 4961 4965 4963 4959 4956 4957 4961 4965 4963 4959 4956 4957] [202 337 337 337 337 337 337 337 337 337 337 337 337 337 337 337 337 337 337 337 337 337 337 337 3…	8 9	[19 19]
Oc1c(O)ccc(C2C(O)Cc3c(O)cc(O)cc3O2)c1	1	18	-6.50701	0.664824	-12.1049	-93.0265	-13.6373	-29.4691	-6.50701	1	[[19 21 21 21 21 21 21 28 28 28 28 28 28 26 26 26 26 26 26 25 25 25 25 25 25 24 24 24 24 24 24 22 22 22 22 22 22] [3045 4961 4965 4963 4959 4956 4957 4961 4965 4963 4959 4956 4957 4961 4965 4963 4959 4956 4957 4961 4965 4963 4959 4956 4957 4961 4965 4963 4959 4956 4957 4961 4965 4963 4959 4956 4957] [202 337 337 337 337 337 337 337 337 337 337 337 337 337 337 337 337 337 337 337 337 337 337 337 3…	8	19
Oc1c(O)ccc(C2C(O)Cc3c(O)cc(O)cc3O2)c1	1	18	-6.39483	1.55547	-11.4696	-87.1109	-13.7386	-32.4937	-6.39483	1	[[9 16 15 13 12 10] [1268 1268 1268 1268 1268 1268] [86 86 86 86 86 86] [10 10 10 10 10 10] [0.5 0.5 0.5 0.5 0.5 0.5]]	1	[[9 16 15 13 12 10]]
Oc1c(O)ccc(C2C(O)Cc3c(O)cc(O)cc3O2)c1	1	18	-6.30679	0.678432	-10.9198	-98.127	-13.4388	-24.4013	-6.30679	1	[[30 34] [1046 1098] [71 74] [1 1] [1.5 2.2]]	37 38 27 28	[30 30 34 34]
Oc1c(O)ccc(C2C(O)Cc3c(O)cc(O)cc3O2)c1	1	18	-6.22884	1.47654	-16.0445	-104.269	-16.4721	-31.4518	-6.22884	1	[[] [] [] [] []]		[]
O=C(OC(C=CC(C)C)C(C)C1C2(C)C(C3C(C4(C)C5(C(OC)C3)C(C5)CC4)CC2)CC1)C(C)(C)C	1	19	-7.31677	3.37088	202.924	-19.8146	-8.31211	-21.1046	-7.31677	1	[[54 54 54 54 54 54 54 54 54 54 54] [1272 1275 1277 1274 1271 1274 1278 1282 1284 1280 1277] [86 86 86 86 86 86 86 86 86 86 86] [10 10 10 10 10 10 10 10 10 10 10] [0.8 0.8 0.8 0.8 0.8 0.5 0.5 0.5 0.5 0.5 0.5]]	1	[[54 54 54 54 54 54 54 54 54 54 54]]
O=C(OC(C=CC(C)C)C(C)C1C2(C)C(C3C(C4(C)C5(C(OC)C3)C(C5)CC4)CC2)CC1)C(C)(C)C	1	19	-6.90921	2.5849	165.885	-88.0525	-8.72464	-35.6615	-6.90921	1	[[] [] [] [] []]		[]
O=C(OC(C=CC(C)C)C(C)C1C2(C)C(C3C(C4(C)C5(C(OC)C3)C(C5)CC4)CC2)CC1)C(C)(C)C	1	19	-6.44004	2.29771	219.253	-82.4608	-8.38272	-10.7722	-6.44004	1	[[77 44 44 44 44 44 44 44 44 44 44 44] [1890 4192 4190 4187 4186 4189 4199 4197 4193 4189 4192 4195] [124 286 286 286 286 286 286 286 286 286 286 286] [2 10 10 10 10 10 10 10 10 10 10 10] [0.6 0.5 0.5 0.5 0.5 0.5 0.5 0.5 0.5 0.5 0.5 0.5]]	17 4	[77 [44 44 44 44 44 44 44 44 44 44 44]]
O=C(OC(C=CC(C)C)C(C)C1C2(C)C(C3C(C4(C)C5(C(OC)C3)C(C5)CC4)CC2)CC1)C(C)(C)C	1	19	-6.34635	1.84958	187.969	-55.7324	-9.2479	-13.2166	-6.34635	1	[[28 28 28 28 28] [4186 4189 4192 4190 4187] [286 286 286 286 286] [10 10 10 10 10] [0.6 0.6 0.6 0.6 0.6]]	4	[[28 28 28 28 28]]
O=C(OC(C=CC(C)C)C(C)C1C2(C)C(C3C(C4(C)C5(C(OC)C3)C(C5)CC4)CC2)CC1)C(C)(C)C	1	19	-6.12135	1.98168	227.966	-66.8775	-8.86215	-5.44883	-6.12135	1	[[] [] [] [] []]		[]
OC1C(=C)CC2(C)C3C(C4C(C)(C(C(CCCC(C)C)C)CC4)CC3)CCC2C1	1	20	-8.39984	2.31324	98.4187	-79.7506	-9.51131	-30.2262	-8.39984	1	[68 3045 202 1 2.7]	8 9	[68 68]
OC1C(=C)CC2(C)C3C(C4C(C)(C(C(CCCC(C)C)C)CC4)CC3)CCC2C1	1	20	-7.84848	1.52976	102.548	-68.3237	-11.1283	-24.1663	-7.84848	1	[[68 50 50 50 50 50 50] [3045 1277 1280 1284 1282 1278 1274] [202 86 86 86 86 86 86] [1 10 10 10 10 10 10] [1.3 0.5 0.5 0.5 0.5 0.5 0.5]]	1 8	[[50 50 50 50 50 50] 68]
OC1C(=C)CC2(C)C3C(C4C(C)(C(C(CCCC(C)C)C)CC4)CC3)CCC2C1	1	20	-7.55997	1.60827	101.261	-81.0083	-12.1331	-20.4965	-7.55997	1	[68 3045 202 1 2.7]	8 9	[68 68]
OC1C(=C)CC2(C)C3C(C4C(C)(C(C(CCCC(C)C)C)CC4)CC3)CCC2C1	1	20	-7.51122	1.56494	91.8284	-84.4484	-10.1792	-26.4603	-7.51122	1	[[43 43 43 43 43 43] [4957 4961 4965 4963 4959 4956] [337 337 337 337 337 337] [10 10 10 10 10 10] [0.5 0.5 0.5 0.5 0.5 0.5]]	10	[[43 43 43 43 43 43]]
OC1C(=C)CC2(C)C3C(C4C(C)(C(C(CCCC(C)C)C)CC4)CC3)CCC2C1	1	20	-7.42642	1.90071	96.3352	-67.4755	-9.88407	-22.4822	-7.42642	1	[68 3045 202 1 1.3]	8	68
O=C1c2c(O)cc(O)cc2OC(c2ccccc2)=C1	1	21	-6.46157	1.41236	-15.0787	-99.0138	-11.6593	-32.3543	-6.46157	1	[[17 24 22 21 19 18] [1268 1268 1268 1268 1268 1268] [86 86 86 86 86 86] [10 10 10 10 10 10] [0.5 0.5 0.5 0.5 0.5 0.5]]	1	[[17 24 22 21 19 18]]
O=C1c2c(O)cc(O)cc2OC(c2ccccc2)=C1	1	21	-6.35807	1.24875	-12.4172	-69.73	-11.8453	-33.6554	-6.35807	1	[[26 12 13 15 17 24 25 17 17 17 17 17 17 24 24 24 24 24 24 22 22 22 22 22 22 21 21 21 21 21 21 19 19 19 19 19 19 18 18 18 18 18 18] [3045 1268 1268 1268 1268 1268 1268 1274 1278 1282 1284 1280 1277 1274 1278 1282 1284 1280 1277 1274 1278 1282 1284 1280 1277 1274 1278 1282 1284 1280 1277 1274 1278 1282 1284 1280 1277 1274 1278 1282 1284 1280 1277] [202 86 86 86 86 86 86 86 86 86 86 86 86 86 86 86 …	1 8 9	[[12 13 15 17 24 25] 26 26]
O=C1c2c(O)cc(O)cc2OC(c2ccccc2)=C1	1	21	-6.05272	2.53361	-12.9665	-83.2889	-12.9062	-33.4567	-6.05272	1	[[1 1 1 1 1 1 10 10 10 10 10 10 8 8 8 8 8 8 7 7 7 7 7 7 5 5 5 5 5 5 3 3 3 3 3 3 12 12 12 12 12 12 13 13 13 13 13 13 15 15 15 15 15 15 17 17 17 17 17 17 24 24 24 24 24 24 25 25 25 25 25 25] [4956 4959 4963 4965 4961 4957 4956 4959 4963 4965 4961 4957 4956 4959 4963 4965 4961 4957 4956 4959 4963 4965 4961 4957 4956 4959 4963 4965 4961 4957 4956 4959 4963 4965 4961 4957 5039 5041 5037 5033 5032 5035…		[]
O=C1c2c(O)cc(O)cc2OC(c2ccccc2)=C1	1	21	-6.05095	1.99958	-12.9657	-87.3942	-11.0896	-33.4573	-6.05095	1	[[1 1 1 1 1 1 10 10 10 10 10 10 8 8 8 8 8 8 7 7 7 7 7 7 5 5 5 5 5 5 3 3 3 3 3 3 12 12 12 12 12 12 13 13 13 13 13 13 15 15 15 15 15 15 17 17 17 17 17 17 24 24 24 24 24 24 25 25 25 25 25 25] [4956 4959 4963 4965 4961 4957 4956 4959 4963 4965 4961 4957 4956 4959 4963 4965 4961 4957 4956 4959 4963 4965 4961 4957 4956 4959 4963 4965 4961 4957 4956 4959 4963 4965 4961 4957 5039 5041 5037 5033 5032 5035…		[]
O=C1c2c(O)cc(O)cc2OC(c2ccccc2)=C1	1	21	-6.04279	0.748322	-12.3315	-70.811	-11.7575	-32.0008	-6.04279	1	[[12 12 12 12 12 12 13 13 13 13 13 13 15 15 15 15 15 15 17 17 17 17 17 17 24 24 24 24 24 24 25 25 25 25 25 25 17 17 17 17 17 17 24 24 24 24 24 24 22 22 22 22 22 22 21 21 21 21 21 21 19 19 19 19 19 19 18 18 18 18 18 18] [5032 5035 5039 5041 5037 5033 5032 5035 5039 5041 5037 5033 5032 5035 5039 5041 5037 5033 5032 5035 5039 5041 5037 5033 5032 5035 5039 5041 5037 5033 5032 5035 5039 5041 5037 5033…		[]
O(C)c1c(O)ccc(C=2Oc3c(c(O)cc(O)c3)C(=O)C=2)c1	1	22	-6.669	1.93074	-16.4917	-86.6434	-12.034	-35.073	-6.669	1	[[19 10 10 10 10 10 10 15 15 15 15 15 15 16 16 16 16 16 16 18 18 18 18 18 18 20 20 20 20 20 20 27 27 27 27 27 27 28 28 28 28 28 28] [4326 4984 4986 4982 4978 4977 4980 5035 5039 5041 5037 5033 5032 5035 5039 5041 5037 5033 5032 5035 5039 5041 5037 5033 5032 5035 5039 5041 5037 5033 5032 5035 5039 5041 5037 5033 5032 5035 5039 5041 5037 5033 5032] [295 338 338 338 338 338 338 341 341 341 341 341 3…	2 18	[19 [10 10 10 10 10 10]]
O(C)c1c(O)ccc(C=2Oc3c(c(O)cc(O)c3)C(=O)C=2)c1	1	22	-6.61726	0.903233	-14.8863	-109.887	-12.5997	-36.5227	-6.61726	1	[[6 6 6 6 6 6 13 13 13 13 13 13 12 12 12 12 12 12 10 10 10 10 10 10 8 8 8 8 8 8 7 7 7 7 7 7 20 20 20 20 20 20 27 27 27 27 27 27 25 25 25 25 25 25 24 24 24 24 24 24 22 22 22 22 22 22 21 21 21 21 21 21] [5041 5039 5035 5032 5033 5037 5041 5039 5035 5032 5033 5037 5041 5039 5035 5032 5033 5037 5041 5039 5035 5032 5033 5037 5041 5039 5035 5032 5033 5037 5041 5039 5035 5032 5033 5037 4199 4197 4193 41…		[]
O(C)c1c(O)ccc(C=2Oc3c(c(O)cc(O)c3)C(=O)C=2)c1	1	22	-6.56858	3.25795	-16.3853	-84.5171	-12.661	-36.9248	-6.56858	1	[[29 16 16 16 16 16 16] [3056 5033 5037 5041 5039 5035 5032] [203 341 341 341 341 341 341] [1 10 10 10 10 10 10] [0.7 0.8 0.8 0.8 0.8 0.8 0.8]]	19 7	[29 [16 16 16 16 16 16]]
O(C)c1c(O)ccc(C=2Oc3c(c(O)cc(O)c3)C(=O)C=2)c1	1	22	-6.54186	2.75547	-15.1866	-77.9903	-12.5701	-35.1957	-6.54186	1	[[29 1 1 1 1 1 1 6 6 6 6 6 6 13 13 13 13 13 13 12 12 12 12 12 12 10 10 10 10 10 10 8 8 8 8 8 8 7 7 7 7 7 7 20 20 20 20 20 20 27 27 27 27 27 27 25 25 25 25 25 25 24 24 24 24 24 24 22 22 22 22 22 22 21 21 21 21 21 21] [4308 4956 4959 4963 4965 4961 4957 5035 5039 5041 5037 5033 5032 5035 5039 5041 5037 5033 5032 5035 5039 5041 5037 5033 5032 5035 5039 5041 5037 5033 5032 5035 5039 5041 5037 5033 50…	29 10	[29 [1 1 1 1 1 1]]
O(C)c1c(O)ccc(C=2Oc3c(c(O)cc(O)c3)C(=O)C=2)c1	1	22	-6.49459	2.96155	-16.5508	-80.4966	-12.0476	-33.9403	-6.49459	1	[[15 15 15 15 15 15 16 16 16 16 16 16 18 18 18 18 18 18 20 20 20 20 20 20 27 27 27 27 27 27 28 28 28 28 28 28] [5033 5037 5041 5039 5035 5032 5033 5037 5041 5039 5035 5032 5033 5037 5041 5039 5035 5032 5033 5037 5041 5039 5035 5032 5033 5037 5041 5039 5035 5032 5033 5037 5041 5039 5035 5032] [341 341 341 341 341 341 341 341 341 341 341 341 341 341 341 341 341 341 341 341 341 341 341 341 341 341 3…		[]
O=C(O)C=Cc1ccccc1	1	23	-4.97432	1.97796	-39.4229	-56.1443	-9.76987	-22.2446	-4.97432	1	[[] [] [] [] []]		[]
O=C(O)C=Cc1ccccc1	1	23	-4.94325	1.17809	-37.4813	-58.2879	-9.32093	-20.0146	-4.94325	1	[[1 1 1 1 1 1 10 10 10 10 10 10 8 8 8 8 8 8 7 7 7 7 7 7 5 5 5 5 5 5 3 3 3 3 3 3] [1277 1280 1284 1282 1278 1274 1277 1280 1284 1282 1278 1274 1277 1280 1284 1282 1278 1274 1277 1280 1284 1282 1278 1274 1277 1280 1284 1282 1278 1274 1277 1280 1284 1282 1278 1274] [86 86 86 86 86 86 86 86 86 86 86 86 86 86 86 86 86 86 86 86 86 86 86 86 86 86 86 86 86 86 86 86 86 86 86 86] [10 10 10 10 10 10 10 10 1…		[]
O=C(O)C=Cc1ccccc1	1	23	-4.81887	2.30039	-39.6296	-63.04	-10.3101	-21.9243	-4.81887	1	[17 1890 124 2 1.5]	17 39	[17 17]
O=C(O)C=Cc1ccccc1	1	23	-4.81665	1.26014	-37.8355	-59.3315	-9.74058	-19.7398	-4.81665	1	[[] [] [] [] []]		[]
O=C(O)C=Cc1ccccc1	1	23	-4.58714	1.90532	-39.5162	-65.1584	-9.24006	-22.2606	-4.58714	1	[18 3045 202 1 4.5]	8 9	[18 18]
O=C(OCC(CCCC)CC)CCCCCCCCC(=O)OCC(CCCC)CC	1	24	-9.55088	1.79768	28.6493	-97.1452	-10.7226	-52.3753	-9.55088	1	[[8 8 8 8 8 8] [1274 1278 1282 1284 1280 1277] [86 86 86 86 86 86] [10 10 10 10 10 10] [0.5 0.5 0.5 0.5 0.5 0.5]]	1	[[8 8 8 8 8 8]]
O=C(OCC(CCCC)CC)CCCCCCCCC(=O)OCC(CCCC)CC	1	24	-9.13025	1.70976	110.578	-87.4735	-10.6217	-43.6089	-9.13025	1	[[5 5 5 5 5 5 5 5 5 5 5 23 23 23 23 23 23 29 29 29 29 29 29 59 59 59 59 59] [4186 4189 4192 4190 4187 4189 4193 4197 4199 4195 4192 4189 4193 4197 4199 4195 4192 5033 5037 5041 5039 5035 5032 1272 1275 1277 1274 1271] [286 286 286 286 286 286 286 286 286 286 286 286 286 286 286 286 286 341 341 341 341 341 341 86 86 86 86 86] [10 10 10 10 10 10 10 10 10 10 10 10 10 10 10 10 10 10 10 10 10 10 10 10…	1 4 7	[[59 59 59 59 59] [5 5 5 5 5 5 5 5 5 5 5 23 23 23 23 23 23] [29 29 29 29 29 29]]
O=C(OCC(CCCC)CC)CCCCCCCCC(=O)OCC(CCCC)CC	1	24	-9.04192	3.0243	41.0448	-107.39	-10.0311	-43.6498	-9.04192	1	[[11 11 11 11 11 11] [1274 1278 1282 1284 1280 1277] [86 86 86 86 86 86] [10 10 10 10 10 10] [0.5 0.5 0.5 0.5 0.5 0.5]]	1	[[11 11 11 11 11 11]]
O=C(OCC(CCCC)CC)CCCCCCCCC(=O)OCC(CCCC)CC	1	24	-9.03556	2.52631	41.8021	-81.5387	-11.4401	-42.1122	-9.03556	1	[[] [] [] [] []]		[]
O=C(OCC(CCCC)CC)CCCCCCCCC(=O)OCC(CCCC)CC	1	24	-8.97228	1.64208	35.1689	-56.2221	-10.0245	-52.825	-8.97228	1	[28 4308 293 2 1.1]	40	28
OC1(C#C)C2(CC)C(C3C(C(=C)C2)C2C(=CCCC2)CC3)CC1	1	25	-6.55981	1.16046	83.8492	-71.5863	-10.1527	-22.2592	-6.55981	1	[[34 34 34 34 34 34] [4963 4965 4961 4957 4956 4959] [337 337 337 337 337 337] [10 10 10 10 10 10] [0.5 0.5 0.5 0.5 0.5 0.5]]	10	[[34 34 34 34 34 34]]
OC1(C#C)C2(CC)C(C3C(C(=C)C2)C2C(=CCCC2)CC3)CC1	1	25	-6.14294	0.960592	75.6428	-65.8852	-9.72317	-13.35	-6.14294	1	[[] [] [] [] []]		[]
OC1(C#C)C2(CC)C(C3C(C(=C)C2)C2C(=CCCC2)CC3)CC1	1	25	-6.0519	1.58574	81.4988	-65.0764	-11.8703	-12.0588	-6.0519	1	[[5 5 5 5 5] [1271 1274 1277 1275 1272] [86 86 86 86 86] [10 10 10 10 10] [0.5 0.5 0.5 0.5 0.5]]	1	[[5 5 5 5 5]]
OC1(C#C)C2(CC)C(C3C(C(=C)C2)C2C(=CCCC2)CC3)CC1	1	25	-5.86749	1.03896	78.479	-63.1636	-9.92185	-8.565	-5.86749	1	[[13 13 13 13 13 13] [1274 1278 1282 1284 1280 1277] [86 86 86 86 86 86] [10 10 10 10 10 10] [0.7 0.7 0.7 0.7 0.7 0.7]]	1	[[13 13 13 13 13 13]]
OC1(C#C)C2(CC)C(C3C(C(=C)C2)C2C(=CCCC2)CC3)CC1	1	25	-5.63848	1.68191	79.5007	-53.5627	-9.95479	-9.06279	-5.63848	1	[[] [] [] [] []]		[]
O=C(O)CCC=CCC=CCC=CCC=CCC=CCC=CCC	1	26	-8.32661	1.37956	-17.2491	-89.9073	-10.8707	-42.4523	-8.32661	1	[55 4304 293 3 3.7]	32 41	[55 55]
O=C(O)CCC=CCC=CCC=CCC=CCC=CCC=CCC	1	26	-8.14713	1.8347	-20.6145	-93.2729	-10.1292	-37.7694	-8.14713	1	[[54 19 19 19 19 19 19 24 24 24 24 24 24] [4346 1274 1278 1282 1284 1280 1277 1274 1278 1282 1284 1280 1277] [296 86 86 86 86 86 86 86 86 86 86 86 86] [4 10 10 10 10 10 10 10 10 10 10 10 10] [2.6 0.5 0.5 0.5 0.5 0.5 0.5 0.8 0.8 0.8 0.8 0.8 0.8]]	1 5 12	[[19 19 19 19 19 19 24 24 24 24 24 24] 54 54]
O=C(O)CCC=CCC=CCC=CCC=CCC=CCC=CCC	1	26	-8.13093	1.68382	-18.8082	-49.6506	-12.0877	-37.3284	-8.13093	1	[[22 22 22 22 22 22] [5032 5035 5039 5041 5037 5033] [341 341 341 341 341 341] [10 10 10 10 10 10] [1 1 1 1 1 1]]	7 42	[[22 22 22 22 22 22] [22 22 22 22 22 22]]
O=C(O)CCC=CCC=CCC=CCC=CCC=CCC=CCC	1	26	-7.72089	1.25496	-19.1362	-104.341	-12.9937	-36.2218	-7.72089	1	[[54 5 5 5 5 5 29 29 29 29 29 29] [1830 4186 4189 4192 4190 4187 5032 5035 5039 5041 5037 5033] [120 286 286 286 286 286 341 341 341 341 341 341] [4 10 10 10 10 10 10 10 10 10 10 10] [1.2 0.5 0.5 0.5 0.5 0.5 0.8 0.8 0.8 0.8 0.8 0.8]]	43 4 7	[54 [5 5 5 5 5] [29 29 29 29 29 29]]
O=C(O)CCC=CCC=CCC=CCC=CCC=CCC=CCC	1	26	-7.70518	1.67316	-9.27517	-56.7932	-10.9508	-27.1203	-7.70518	1	[[55 22 22 22 22 22 22] [1901 5032 5035 5039 5041 5037 5033] [125 341 341 341 341 341 341] [1 10 10 10 10 10 10] [1.8 0.9 0.9 0.9 0.9 0.9 0.9]]	16 31 7	[55 55 [22 22 22 22 22 22]]
O=C(O)C=Cc1cc(OC)c(O)cc1	1	27	-5.43553	1.84855	-42.3703	-69.993	-11.0875	-30.2364	-5.43553	1	[[23 20] [3045 1890] [202 124] [1 2] [3.4 0.6]]	17 8 9	[20 23 23]
O=C(O)C=Cc1cc(OC)c(O)cc1	1	27	-5.38101	0.66305	-40.9401	-64.6583	-11.14	-26.8958	-5.38101	1	[[] [] [] [] []]		[]
O=C(O)C=Cc1cc(OC)c(O)cc1	1	27	-5.34547	0.869903	-40.3115	-90.8344	-11.1794	-25.4852	-5.34547	1	[23 1098 74 1 2.3]	27 28	[23 23]
O=C(O)C=Cc1cc(OC)c(O)cc1	1	27	-5.33916	1.3556	-43.5199	-82.6115	-11.6118	-25.1772	-5.33916	1	[20 1890 124 2 1.8]	17 39	[20 20]
O=C(O)C=Cc1cc(OC)c(O)cc1	1	27	-5.27304	1.13148	-40.5738	-74.8268	-12.1862	-25.7783	-5.27304	1	[23 1098 74 1 0.7]	27	23
O=C(OC1C(OC2C(O)C(O)C(O)C(C)O2)C(O)C(OCCc2cc(O)c(O)cc2)OC1COC1C(O)C(O)(CO)CO1)C=Cc1cc(O)c(O)cc1	1	28	-9.89725	2.77592	192.843	-83.7307	-9.27884	-54.4426	-9.89725	1	[[68 92 15] [4308 1098 1890] [293 74 124] [1 1 2] [0.6 4.3 1.4]]	27 28 17 29	[92 92 15 68]
O=C(OC1C(OC2C(O)C(O)C(O)C(C)O2)C(O)C(OCCc2cc(O)c(O)cc2)OC1COC1C(O)C(O)(CO)CO1)C=Cc1cc(O)c(O)cc1	1	28	-8.87457	2.5225	177.134	-116.963	-9.98431	-49.1263	-8.87457	1	[[96 77 77 77 77 77 77 84 84 84 84 84 84 82 82 82 82 82 82 81 81 81 81 81 81 80 80 80 80 80 80 78 78 78 78 78 78] [4298 5033 5037 5041 5039 5035 5032 5033 5037 5041 5039 5035 5032 5033 5037 5041 5039 5035 5032 5033 5037 5041 5039 5035 5032 5033 5037 5041 5039 5035 5032 5033 5037 5041 5039 5035 5032] [292 341 341 341 341 341 341 341 341 341 341 341 341 341 341 341 341 341 341 341 341 341 341 341 3…	44 45	[96 96]
O=C(OC1C(OC2C(O)C(O)C(O)C(C)O2)C(O)C(OCCc2cc(O)c(O)cc2)OC1COC1C(O)C(O)(CO)CO1)C=Cc1cc(O)c(O)cc1	1	28	-8.7258	1.85507	177.142	-71.1519	-9.93803	-52.3822	-8.7258	1	[[96 64 94 78 78 78 78 78 78] [5028 1069 4299 5032 5035 5039 5041 5037 5033] [341 72 293 341 341 341 341 341 341] [3 2 4 10 10 10 10 10 10] [1 0.5 1.8 0.5 0.5 0.5 0.5 0.5 0.5]]	46 26 33 23 7	[64 94 94 96 [78 78 78 78 78 78]]
O=C(OC1C(OC2C(O)C(O)C(O)C(C)O2)C(O)C(OCCc2cc(O)c(O)cc2)OC1COC1C(O)C(O)(CO)CO1)C=Cc1cc(O)c(O)cc1	1	28	-8.58414	2.2961	166.413	-74.03	-8.8703	-50.1823	-8.58414	1	[[88 35 42 40 39 38 36] [4206 1124 1124 1124 1124 1124 1124] [287 76 76 76 76 76 76] [3 10 10 10 10 10 10] [1.3 0.5 0.5 0.5 0.5 0.5 0.5]]	47 48	[[35 42 40 39 38 36] 88]
O=C(OC1C(OC2C(O)C(O)C(O)C(C)O2)C(O)C(OCCc2cc(O)c(O)cc2)OC1COC1C(O)C(O)(CO)CO1)C=Cc1cc(O)c(O)cc1	1	28	-8.27149	2.17314	201.954	-80.7201	-9.3038	-32.2815	-8.27149	1	[[] [] [] [] []]		[]
O=C(O)c1cc(O)c(O)c(O)c1	1	29	-4.93921	1.62875	-32.8782	-65.8465	-12.3313	-22.1554	-4.93921	1	[[9 1 1 1 1 1 1 8 8 8 8 8 8 7 7 7 7 7 7 6 6 6 6 6 6 4 4 4 4 4 4 3 3 3 3 3 3] [3045 1274 1278 1282 1284 1280 1277 1274 1278 1282 1284 1280 1277 1274 1278 1282 1284 1280 1277 1274 1278 1282 1284 1280 1277 1274 1278 1282 1284 1280 1277 1274 1278 1282 1284 1280 1277] [202 86 86 86 86 86 86 86 86 86 86 86 86 86 86 86 86 86 86 86 86 86 86 86 86 86 86 86 86 86 86 86 86 86 86 86 86] [1 10 10 10 10 10 10 …	8	9
O=C(O)c1cc(O)c(O)c(O)c1	1	29	-4.92984	1.68763	-32.8492	-65.8365	-11.7065	-22.5054	-4.92984	1	[[13 1 1 1 1 1 1 8 8 8 8 8 8 7 7 7 7 7 7 6 6 6 6 6 6 4 4 4 4 4 4 3 3 3 3 3 3] [3045 1274 1278 1282 1284 1280 1277 1274 1278 1282 1284 1280 1277 1274 1278 1282 1284 1280 1277 1274 1278 1282 1284 1280 1277 1274 1278 1282 1284 1280 1277 1274 1278 1282 1284 1280 1277] [202 86 86 86 86 86 86 86 86 86 86 86 86 86 86 86 86 86 86 86 86 86 86 86 86 86 86 86 86 86 86 86 86 86 86 86 86] [1 10 10 10 10 10 10…	8 9	[13 13]
O=C(O)c1cc(O)c(O)c(O)c1	1	29	-4.91312	0.788003	-32.4612	-67.0479	-12.8149	-22.9625	-4.91312	1	[9 2008 133 1 0.6]	49	9
O=C(O)c1cc(O)c(O)c(O)c1	1	29	-4.87905	2.63256	-32.1681	-69.3851	-11.4859	-23.7676	-4.87905	1	[[9 1 1 1 1 1 1 8 8 8 8 8 8 7 7 7 7 7 7 6 6 6 6 6 6 4 4 4 4 4 4 3 3 3 3 3 3] [3045 1274 1278 1282 1284 1280 1277 1274 1278 1282 1284 1280 1277 1274 1278 1282 1284 1280 1277 1274 1278 1282 1284 1280 1277 1274 1278 1282 1284 1280 1277 1274 1278 1282 1284 1280 1277] [202 86 86 86 86 86 86 86 86 86 86 86 86 86 86 86 86 86 86 86 86 86 86 86 86 86 86 86 86 86 86 86 86 86 86 86 86] [1 10 10 10 10 10 10 …	8 9	[9 9]
O=C(O)c1cc(O)c(O)c(O)c1	1	29	-4.82155	1.79282	-32.8011	-74.5018	-11.9732	-23.0367	-4.82155	1	[[11 1 1 1 1 1 1 8 8 8 8 8 8 7 7 7 7 7 7 6 6 6 6 6 6 4 4 4 4 4 4 3 3 3 3 3 3] [3045 1274 1278 1282 1284 1280 1277 1274 1278 1282 1284 1280 1277 1274 1278 1282 1284 1280 1277 1274 1278 1282 1284 1280 1277 1274 1278 1282 1284 1280 1277 1274 1278 1282 1284 1280 1277] [202 86 86 86 86 86 86 86 86 86 86 86 86 86 86 86 86 86 86 86 86 86 86 86 86 86 86 86 86 86 86 86 86 86 86 86 86] [1 10 10 10 10 10 10…	8 9	[11 11]
O=C(OC)CCCCCCCCCCCCCCC	1	30	-7.86357	1.69293	20.4908	-53.5355	-10.8684	-40.3537	-7.86357	1	[[] [] [] [] []]		[]
O=C(OC)CCCCCCCCCCCCCCC	1	30	-7.80378	2.9424	22.1456	-60.7551	-10.1771	-37.8009	-7.80378	1	[[35 35 35 35 35 41 41 41 41 41 41] [1275 1277 1274 1271 1272 1274 1278 1282 1284 1280 1277] [86 86 86 86 86 86 86 86 86 86 86] [10 10 10 10 10 10 10 10 10 10 10] [0.7 0.7 0.7 0.7 0.7 0.5 0.5 0.5 0.5 0.5 0.5]]	1	[[35 35 35 35 35 41 41 41 41 41 41]]
O=C(OC)CCCCCCCCCCCCCCC	1	30	-7.5973	1.65279	24.6846	-53.8825	-11.1405	-35.8807	-7.5973	1	[[1 1 1 1 1 1 35 35 35 35 35 35 35 35 35 35 35] [4189 4193 4197 4199 4195 4192 1274 1277 1275 1272 1271 1274 1278 1282 1284 1280 1277] [286 286 286 286 286 286 86 86 86 86 86 86 86 86 86 86 86] [10 10 10 10 10 10 10 10 10 10 10 10 10 10 10 10 10] [0.5 0.5 0.5 0.5 0.5 0.5 0.5 0.5 0.5 0.5 0.5 0.8 0.8 0.8 0.8 0.8 0.8]]	1 4	[[35 35 35 35 35 35 35 35 35 35 35] [1 1 1 1 1 1]]
O=C(OC)CCCCCCCCCCCCCCC	1	30	-7.5313	1.90586	17.8577	-76.498	-11.0034	-36.3676	-7.5313	1	[[14 14 14 14 14 23 23 23 23 23 23] [1274 1277 1275 1272 1271 5039 5041 5037 5033 5032 5035] [86 86 86 86 86 341 341 341 341 341 341] [10 10 10 10 10 10 10 10 10 10 10] [0.6 0.6 0.6 0.6 0.6 0.5 0.5 0.5 0.5 0.5 0.5]]	1 7	[[14 14 14 14 14] [23 23 23 23 23 23]]
O=C(OC)CCCCCCCCCCCCCCC	1	30	-7.51487	1.12073	23.7176	-66.9184	-11.3183	-36.4438	-7.51487	1	[[14 14 14 14 14 14] [5032 5035 5039 5041 5037 5033] [341 341 341 341 341 341] [10 10 10 10 10 10] [0.5 0.5 0.5 0.5 0.5 0.5]]	7	[[14 14 14 14 14 14]]
O=C(OCC1C(O)C(O)C(OC2C(O)C(O)C(O)C(CO)O2)C(Oc2c(O)c3OC(c4ccc(O)cc4)=CC(=O)c3c(O)c2)O1)C	1	31	-9.77413	3.40591	122.789	-68.9312	-13.5421	-50.2707	-9.77413	1	[[10 18 72 49 49 49 49 49 49 76 76 76 76 76 76 73 73 73 73 73 73 54 54 54 54 54 54 53 53 53 53 53 53 50 50 50 50 50 50 53 53 53 53 53 53 71 71 71 71 71 71 58 58 58 58 58 58 56 56 56 56 56 56 55 55 55 55 55 55 54 54 54 54 54 54 59 59 59 59 59 69 69 69 69 69 67 67 67 67 67 64 64 64 64 64 62 62 62 62 62 60 60 60 60 60] [1267 1890 4312 5039 5041 5037 5033 5032 5035 5039 5041 5037 5033 5032 5035 5039 …	6 50 17 39 51	[10 10 18 18 72]
O=C(OCC1C(O)C(O)C(OC2C(O)C(O)C(O)C(CO)O2)C(Oc2c(O)c3OC(c4ccc(O)cc4)=CC(=O)c3c(O)c2)O1)C	1	31	-9.36053	2.79427	116.265	-110.832	-13.589	-60.7265	-9.36053	1	[[14 14 72 49 49 49 49 49 49 76 76 76 76 76 76 73 73 73 73 73 73 54 54 54 54 54 54 53 53 53 53 53 53 50 50 50 50 50 50 53 53 53 53 53 53 71 71 71 71 71 71 58 58 58 58 58 58 56 56 56 56 56 56 55 55 55 55 55 55 54 54 54 54 54 54] [4272 4308 4326 4189 4193 4197 4199 4195 4192 4189 4193 4197 4199 4195 4192 4189 4193 4197 4199 4195 4192 4189 4193 4197 4199 4195 4192 4189 4193 4197 4199 4195 4192 4189 …	52 40 2 3	[14 14 72 72]
O=C(OCC1C(O)C(O)C(OC2C(O)C(O)C(O)C(CO)O2)C(Oc2c(O)c3OC(c4ccc(O)cc4)=CC(=O)c3c(O)c2)O1)C	1	31	-9.20002	2.28004	152.3	-106.161	-13.2457	-41.1452	-9.20002	1	[[18 78 31 31 31 31 31 31 53 53 53 53 53 53 71 71 71 71 71 71 58 58 58 58 58 58 56 56 56 56 56 56 55 55 55 55 55 55 54 54 54 54 54 54 59 59 59 59 59 69 69 69 69 69 67 67 67 67 67 64 64 64 64 64 62 62 62 62 62 60 60 60 60 60] [1098 1890 4965 4963 4959 4956 4957 4961 4199 4197 4193 4189 4192 4195 4199 4197 4193 4189 4192 4195 4199 4197 4193 4189 4192 4195 4199 4197 4193 4189 4192 4195 4199 4197 419…	27 17 10 53	[18 78 [31 31 31 31 31 31] [31 31 31 31 31 31]]
O=C(OCC1C(O)C(O)C(OC2C(O)C(O)C(O)C(CO)O2)C(Oc2c(O)c3OC(c4ccc(O)cc4)=CC(=O)c3c(O)c2)O1)C	1	31	-8.89127	1.75229	108.687	-90.7229	-13.1461	-57.2375	-8.89127	1	[[72 49 49 49 49 49 49 76 76 76 76 76 76 73 73 73 73 73 73 54 54 54 54 54 54 53 53 53 53 53 53 50 50 50 50 50 50 53 53 53 53 53 53 71 71 71 71 71 71 58 58 58 58 58 58 56 56 56 56 56 56 55 55 55 55 55 55 54 54 54 54 54 54] [4326 4189 4193 4197 4199 4195 4192 4189 4193 4197 4199 4195 4192 4189 4193 4197 4199 4195 4192 4189 4193 4197 4199 4195 4192 4189 4193 4197 4199 4195 4192 4189 4193 4197 4199 4…	2 3	[72 72]
O=C(OCC1C(O)C(O)C(OC2C(O)C(O)C(O)C(CO)O2)C(Oc2c(O)c3OC(c4ccc(O)cc4)=CC(=O)c3c(O)c2)O1)C	1	31	-8.85129	2.58018	108.476	-127.31	-11.5616	-57.9275	-8.85129	1	[[72 49 49 49 49 49 49 76 76 76 76 76 76 73 73 73 73 73 73 54 54 54 54 54 54 53 53 53 53 53 53 50 50 50 50 50 50 53 53 53 53 53 53 71 71 71 71 71 71 58 58 58 58 58 58 56 56 56 56 56 56 55 55 55 55 55 55 54 54 54 54 54 54] [4326 4189 4193 4197 4199 4195 4192 4189 4193 4197 4199 4195 4192 4189 4193 4197 4199 4195 4192 4189 4193 4197 4199 4195 4192 4189 4193 4197 4199 4195 4192 4189 4193 4197 4199 4…	2 3	[72 72]
O=C1c2c(O)cc(O)cc2OC(c2cc(O)c(O)cc2)=C1	1	32	-6.3854	1.8176	-27.6104	-97.9315	-13.0025	-36.1126	-6.3854	1	[[1 1 1 1 1 1 9 9 9 9 9 9 7 7 7 7 7 7 6 6 6 6 6 6 5 5 5 5 5 5 3 3 3 3 3 3 10 10 10 10 10 10 11 11 11 11 11 11 13 13 13 13 13 13 15 15 15 15 15 15 22 22 22 22 22 22 23 23 23 23 23 23] [4956 4959 4963 4965 4961 4957 4956 4959 4963 4965 4961 4957 4956 4959 4963 4965 4961 4957 4956 4959 4963 4965 4961 4957 4956 4959 4963 4965 4961 4957 4956 4959 4963 4965 4961 4957 5039 5041 5037 5033 5032 5035 5039 …		[]
O=C1c2c(O)cc(O)cc2OC(c2cc(O)c(O)cc2)=C1	1	32	-6.36217	6.40294	-27.5141	-85.9707	-13.1497	-36.4257	-6.36217	1	[[14 7 7 7 7 7 7 28 28 28 28 28 28 10 10 10 10 10 10 11 11 11 11 11 11 13 13 13 13 13 13 15 15 15 15 15 15 22 22 22 22 22 22 23 23 23 23 23 23] [4326 4980 4984 4986 4982 4978 4977 4980 4984 4986 4982 4978 4977 5037 5041 5039 5035 5032 5033 5037 5041 5039 5035 5032 5033 5037 5041 5039 5035 5032 5033 5037 5041 5039 5035 5032 5033 5037 5041 5039 5035 5032 5033 5037 5041 5039 5035 5032 5033] [295 338…	2 3 18 54	[14 14 [7 7 7 7 7 7 28 28 28 28 28 28] [28 28 28 28 28 28]]
O=C1c2c(O)cc(O)cc2OC(c2cc(O)c(O)cc2)=C1	1	32	-6.25974	2.42071	-30.4702	-91.8098	-14.9118	-36.2765	-6.25974	1	[[24 11 11 11 11 11 11] [3056 5032 5035 5039 5041 5037 5033] [203 341 341 341 341 341 341] [1 10 10 10 10 10 10] [1.3 0.5 0.5 0.5 0.5 0.5 0.5]]	19 7	[24 [11 11 11 11 11 11]]
O=C1c2c(O)cc(O)cc2OC(c2cc(O)c(O)cc2)=C1	1	32	-6.22829	1.70731	-26.2682	-90.0088	-13.9888	-33.226	-6.22829	1	[[28 10 10 10 10 10 10 11 11 11 11 11 11 13 13 13 13 13 13 15 15 15 15 15 15 22 22 22 22 22 22 23 23 23 23 23 23 15 15 15 15 15 15 22 22 22 22 22 22 20 20 20 20 20 20 19 19 19 19 19 19 17 17 17 17 17 17 16 16 16 16 16 16] [4351 5033 5037 5041 5039 5035 5032 5033 5037 5041 5039 5035 5032 5033 5037 5041 5039 5035 5032 5033 5037 5041 5039 5035 5032 5033 5037 5041 5039 5035 5032 5033 5037 5041 5039 5…	25 55	[28 28]
O=C1c2c(O)cc(O)cc2OC(c2cc(O)c(O)cc2)=C1	1	32	-6.20331	1.08454	-25.9794	-96.8896	-13.1685	-27.437	-6.20331	1	[[] [] [] [] []]		[]
O=C1c2c(O)cc(OC3C(O)C(O)C(O)C(CO)O3)cc2OC(c2cc(O)c(O)cc2)=C1	1	33	-8.57129	0.819199	93.303	-124.259	-13.7306	-45.0252	-8.57129	1	[[43 49 14] [3046 4351 4970] [202 296 338] [1 3 4] [2.9 3.8 0.6]]	8 9 25 55 36	[43 43 49 49 14]
O=C1c2c(O)cc(OC3C(O)C(O)C(O)C(CO)O3)cc2OC(c2cc(O)c(O)cc2)=C1	1	33	-8.33957	1.60005	73.8092	-115.708	-15.7834	-47.2336	-8.33957	1	[[39 10 10 10 10 10 10 11 11 11 11 11 11 13 13 13 13 13 13 15 15 15 15 15 15 22 22 22 22 22 22 23 23 23 23 23 23] [3056 5032 5035 5039 5041 5037 5033 5032 5035 5039 5041 5037 5033 5032 5035 5039 5041 5037 5033 5032 5035 5039 5041 5037 5033 5032 5035 5039 5041 5037 5033 5032 5035 5039 5041 5037 5033] [203 341 341 341 341 341 341 341 341 341 341 341 341 341 341 341 341 341 341 341 341 341 341 341 3…	19	39
O=C1c2c(O)cc(OC3C(O)C(O)C(O)C(CO)O3)cc2OC(c2cc(O)c(O)cc2)=C1	1	33	-8.21111	1.04547	75.865	-152.572	-15.3013	-45.7141	-8.21111	1	[[10 10 10 10 10 10 11 11 11 11 11 11 13 13 13 13 13 13 15 15 15 15 15 15 22 22 22 22 22 22 23 23 23 23 23 23] [5032 5035 5039 5041 5037 5033 5032 5035 5039 5041 5037 5033 5032 5035 5039 5041 5037 5033 5032 5035 5039 5041 5037 5033 5032 5035 5039 5041 5037 5033 5032 5035 5039 5041 5037 5033] [341 341 341 341 341 341 341 341 341 341 341 341 341 341 341 341 341 341 341 341 341 341 341 341 341 341 3…		[]
O=C1c2c(O)cc(OC3C(O)C(O)C(O)C(CO)O3)cc2OC(c2cc(O)c(O)cc2)=C1	1	33	-8.13622	2.04503	78.0632	-87.3204	-13.9716	-43.6758	-8.13622	1	[49 3045 202 1 1.7]	8 9	[49 49]
O=C1c2c(O)cc(OC3C(O)C(O)C(O)C(CO)O3)cc2OC(c2cc(O)c(O)cc2)=C1	1	33	-8.12312	1.29356	72.1106	-103.765	-14.0044	-46.0336	-8.12312	1	[[41 43 20 20 20 20 20 20 10 10 10 10 10 10 11 11 11 11 11 11 13 13 13 13 13 13 15 15 15 15 15 15 22 22 22 22 22 22 23 23 23 23 23 23] [3045 3056 4980 4984 4986 4982 4978 4977 5032 5035 5039 5041 5037 5033 5032 5035 5039 5041 5037 5033 5032 5035 5039 5041 5037 5033 5032 5035 5039 5041 5037 5033 5032 5035 5039 5041 5037 5033 5032 5035 5039 5041 5037 5033] [202 203 338 338 338 338 338 338 341 341 3…	8 9 19 18	[41 41 43 [20 20 20 20 20 20]]
O=C(Oc1cc(O)c2C(=O)C=C(c3cc(O)c(O)cc3)Oc2c1)C(O)C	1	34	-7.69787	1.64565	33.5283	-96.0115	-13.6782	-38.4373	-7.69787	1	[[] [] [] [] []]		[]
O=C(Oc1cc(O)c2C(=O)C=C(c3cc(O)c(O)cc3)Oc2c1)C(O)C	1	34	-7.60986	2.70408	39.2949	-73.7451	-13.381	-41.1078	-7.60986	1	[[35 24 24 24 24 24 24 31 31 31 31 31 31 29 29 29 29 29 29 28 28 28 28 28 28 27 27 27 27 27 27 25 25 25 25 25 25] [3045 1274 1278 1282 1284 1280 1277 1274 1278 1282 1284 1280 1277 1274 1278 1282 1284 1280 1277 1274 1278 1282 1284 1280 1277 1274 1278 1282 1284 1280 1277 1274 1278 1282 1284 1280 1277] [202 86 86 86 86 86 86 86 86 86 86 86 86 86 86 86 86 86 86 86 86 86 86 86 86 86 86 86 86 86 86 86 …	8 9	[35 35]
O=C(Oc1cc(O)c2C(=O)C=C(c3cc(O)c(O)cc3)Oc2c1)C(O)C	1	34	-7.59371	1.22851	33.6447	-98.8274	-12.985	-39.1676	-7.59371	1	[[24 31 29 28 27 25] [1839 1839 1839 1839 1839 1839] [121 121 121 121 121 121] [10 10 10 10 10 10] [0.5 0.5 0.5 0.5 0.5 0.5]]	56	[[24 31 29 28 27 25]]
O=C(Oc1cc(O)c2C(=O)C=C(c3cc(O)c(O)cc3)Oc2c1)C(O)C	1	34	-7.54986	1.59064	32.6203	-75.8539	-12.9915	-37.7223	-7.54986	1	[[33 10 10 10 10 10 10 16 16 16 16 16 16 15 15 15 15 15 15 14 14 14 14 14 14 13 13 13 13 13 13 11 11 11 11 11 11] [1267 5032 5035 5039 5041 5037 5033 5032 5035 5039 5041 5037 5033 5032 5035 5039 5041 5037 5033 5032 5035 5039 5041 5037 5033 5032 5035 5039 5041 5037 5033 5032 5035 5039 5041 5037 5033] [86 341 341 341 341 341 341 341 341 341 341 341 341 341 341 341 341 341 341 341 341 341 341 341 34…	6	33
O=C(Oc1cc(O)c2C(=O)C=C(c3cc(O)c(O)cc3)Oc2c1)C(O)C	1	34	-7.50524	2.03776	29.7431	-81.4457	-13.9048	-39.4267	-7.50524	1	[[39 1 1 1 1 1 1 37 37 37 37 37 37] [4326 4193 4197 4199 4195 4192 4189 4980 4984 4986 4982 4978 4977] [295 286 286 286 286 286 286 338 338 338 338 338 338] [4 10 10 10 10 10 10 10 10 10 10 10 10] [0.9 0.5 0.5 0.5 0.5 0.5 0.5 0.8 0.8 0.8 0.8 0.8 0.8]]	4 2 18	[[1 1 1 1 1 1] 39 [37 37 37 37 37 37]]
O=C(O)C(O)CC(=O)O	1	35	-4.84175	3.62362	-57.674	-54.5815	-9.58296	-27.1998	-4.84175	1	[[8 10 1 1 1 1 1 1 14 14 14 14 14 14] [3045 6642 1274 1278 1282 1284 1280 1277 1274 1278 1282 1284 1280 1277] [202 447 86 86 86 86 86 86 86 86 86 86 86 86] [1 1 10 10 10 10 10 10 10 10 10 10 10 10] [6.5 0.6 1.3 1.3 1.3 1.3 1.3 1.3 0.8 0.8 0.8 0.8 0.8 0.8]]	1 57 8 9 14	[[1 1 1 1 1 1 14 14 14 14 14 14] [1 1 1 1 1 1] 8 8 10]
O=C(O)C(O)CC(=O)O	1	35	-4.73839	5.38189	-58.9847	-57.9867	-9.36012	-21.2339	-4.73839	1	[[4 14] [3045 6631] [202 447] [1 3] [0.7 1.1]]	8 58	[4 14]
O=C(O)C(O)CC(=O)O	1	35	-4.70182	1.91214	-56.9803	-60.4557	-9.9027	-23.2558	-4.70182	1	[[8 14] [3045 6642] [202 447] [1 1] [4.2 4.6]]	8 9 14 15	[8 8 14 14]
O=C(O)C(O)CC(=O)O	1	35	-4.6414	3.31728	-60.0436	-53.6357	-9.78565	-24.077	-4.6414	1	[8 3045 202 1 6.8]	8 9	[8 8]
O=C(O)C(O)CC(=O)O	1	35	-4.63343	2.93407	-62.4564	-55.4565	-10.2678	-24.9965	-4.63343	1	[14 3045 202 1 6.6]	8 9	[14 14]
O=C1C2(C)C3C(C)(C(O)(CCc4cocc4)C(C)CC3O1)CCC2	1	36	-7.13287	1.13714	101.547	-80.0646	-10.1882	-32.8429	-7.13287	1	[[] [] [] [] []]		[]
O=C1C2(C)C3C(C)(C(O)(CCc4cocc4)C(C)CC3O1)CCC2	1	36	-6.88481	1.28698	103.321	-67.8674	-11.3438	-28.6994	-6.88481	1	[[26 26 26 26 26 26 49 49 49 49 49 49 32 38 36 35 33] [5039 5041 5037 5033 5032 5035 1274 1278 1282 1284 1280 1277 4326 4326 4326 4326 4326] [341 341 341 341 341 341 86 86 86 86 86 86 295 295 295 295 295] [10 10 10 10 10 10 10 10 10 10 10 10 10 10 10 10 10] [0.7 0.7 0.7 0.7 0.7 0.7 0.7 0.7 0.7 0.7 0.7 0.7 1.4 1.4 1.4 1.4 1.4]]	1 20 59 7	[[49 49 49 49 49 49] [32 38 36 35 33] [32 38 36 35 33] [26 26 26 26 26 26]]
O=C1C2(C)C3C(C)(C(O)(CCc4cocc4)C(C)CC3O1)CCC2	1	36	-6.6893	1.78935	103.779	-77.8142	-11.4523	-27.3318	-6.6893	1	[[7 7 7 7 7 7] [4956 4959 4963 4965 4961 4957] [337 337 337 337 337 337] [10 10 10 10 10 10] [0.8 0.8 0.8 0.8 0.8 0.8]]	10	[[7 7 7 7 7 7]]
O=C1C2(C)C3C(C)(C(O)(CCc4cocc4)C(C)CC3O1)CCC2	1	36	-6.63544	0.922476	100.281	-89.6192	-10.6213	-24.6356	-6.63544	1	[40 1839 121 4 0.7]	35	40
O=C1C2(C)C3C(C)(C(O)(CCc4cocc4)C(C)CC3O1)CCC2	1	36	-6.56708	1.01368	99.3248	-78.5175	-10.3627	-24.6634	-6.56708	1	[40 1839 121 4 0.8]	35	40
O=C(OC1C(CC2C(OC3C(O)C(O)(CO)CO3)C(O)C(O)C(O)O2)C(O)C(OCCc2cc(O)c(O)cc2)OC1COC1C(O)C(O)(CO)CO1)C=Cc1cc(O)c(O)cc1	1	37	-8.85434	3.81365	217.464	-67.9803	-7.19214	-56.1925	-8.85434	1	[[47 72 47] [4304 4298 4299] [293 292 293] [3 1 4] [2.8 5.2 1]]	44 45 32 41 26	[72 72 47 47 47]
O=C(OC1C(CC2C(OC3C(O)C(O)(CO)CO3)C(O)C(O)C(O)O2)C(O)C(OCCc2cc(O)c(O)cc2)OC1COC1C(O)C(O)(CO)CO1)C=Cc1cc(O)c(O)cc1	1	37	-8.73434	3.31391	223.315	-7.47016	-6.76311	-56.8078	-8.73434	1	[[30 74 106 108 113] [4155 4308 4182 4182 4239] [284 293 286 286 289] [1 1 3 3 3] [2.7 1.6 0.5 0.6 1.2]]	60 61 22 62 29 30	[30 30 [106 108] 113 74 74]
O=C(OC1C(CC2C(OC3C(O)C(O)(CO)CO3)C(O)C(O)C(O)O2)C(O)C(OCCc2cc(O)c(O)cc2)OC1COC1C(O)C(O)(CO)CO1)C=Cc1cc(O)c(O)cc1	1	37	-8.66766	1.92443	210.492	-90.1295	-8.15816	-56.0469	-8.66766	1	[[30 7 63 63 63 63 63 63 70 70 70 70 70 70 69 69 69 69 69 69 68 68 68 68 68 68 66 66 66 66 66 66 64 64 64 64 64 64] [4257 4299 5032 5035 5039 5041 5037 5033 5032 5035 5039 5041 5037 5033 5032 5035 5039 5041 5037 5033 5032 5035 5039 5041 5037 5033 5032 5035 5039 5041 5037 5033 5032 5035 5039 5041 5037 5033] [290 293 341 341 341 341 341 341 341 341 341 341 341 341 341 341 341 341 341 341 341 341 34…	63 26	[30 7]
O=C(OC1C(CC2C(OC3C(O)C(O)(CO)CO3)C(O)C(O)C(O)O2)C(O)C(OCCc2cc(O)c(O)cc2)OC1COC1C(O)C(O)(CO)CO1)C=Cc1cc(O)c(O)cc1	1	37	-8.64376	2.80166	222.285	-42.7711	-8.40374	-55.0528	-8.64376	1	[[32 94 110 99] [5012 4304 4298 4299] [340 293 292 293] [3 3 1 4] [0.8 0.9 0.5 2.3]]	44 32 26 33 64	[110 94 99 99 32]
O=C(OC1C(CC2C(OC3C(O)C(O)(CO)CO3)C(O)C(O)C(O)O2)C(O)C(OCCc2cc(O)c(O)cc2)OC1COC1C(O)C(O)(CO)CO1)C=Cc1cc(O)c(O)cc1	1	37	-8.61803	2.60269	225.859	-100.286	-7.9253	-56.6704	-8.61803	1	[[12 30 72] [4298 4213 5087] [292 287 346] [1 1 3] [3.7 0.5 1.3]]	65 44 45 66	[30 12 12 72]
O=C(OCC(CCCC)CC)c1c(C(=O)OC)cccc1	1	38	-7.45827	2.45628	42.0708	-64.1581	-9.98915	-37.4187	-7.45827	1	[[23 23 23 23 23 23 29 29 29 29 29 38 38 38 38 38 36 36 36 36 36 34 34 34 34 34 32 32 32 32 32 30 30 30 30 30] [5032 5035 5039 5041 5037 5033 1272 1275 1277 1274 1271 1272 1275 1277 1274 1271 1272 1275 1277 1274 1271 1272 1275 1277 1274 1271 1272 1275 1277 1274 1271 1272 1275 1277 1274 1271] [341 341 341 341 341 341 86 86 86 86 86 86 86 86 86 86 86 86 86 86 86 86 86 86 86 86 86 86 86 86 86 86 86 …	7	[[23 23 23 23 23 23]]
O=C(OCC(CCCC)CC)c1c(C(=O)OC)cccc1	1	38	-7.43219	1.90068	34.7426	-81.1503	-9.89849	-38.1136	-7.43219	1	[[] [] [] [] []]		[]
O=C(OCC(CCCC)CC)c1c(C(=O)OC)cccc1	1	38	-7.40614	1.53002	40.561	-72.7052	-9.78169	-34.3163	-7.40614	1	[[] [] [] [] []]		[]
O=C(OCC(CCCC)CC)c1c(C(=O)OC)cccc1	1	38	-7.39247	1.42338	36.1576	-68.6184	-9.94157	-33.8824	-7.39247	1	[[28 29 29 29 29 29 29 38 38 38 38 38 38 36 36 36 36 36 36 34 34 34 34 34 34 32 32 32 32 32 32 30 30 30 30 30 30] [1839 1274 1278 1282 1284 1280 1277 1274 1278 1282 1284 1280 1277 1274 1278 1282 1284 1280 1277 1274 1278 1282 1284 1280 1277 1274 1278 1282 1284 1280 1277 1274 1278 1282 1284 1280 1277] [121 86 86 86 86 86 86 86 86 86 86 86 86 86 86 86 86 86 86 86 86 86 86 86 86 86 86 86 86 86 86 86 …	35	28
O=C(OCC(CCCC)CC)c1c(C(=O)OC)cccc1	1	38	-7.31496	1.03628	32.7646	-81.0118	-10.9225	-41.8081	-7.31496	1	[[40 29 29 29 29 29 38 38 38 38 38 36 36 36 36 36 34 34 34 34 34 32 32 32 32 32 30 30 30 30 30] [1890 1271 1274 1277 1275 1272 1271 1274 1277 1275 1272 1271 1274 1277 1275 1272 1271 1274 1277 1275 1272 1271 1274 1277 1275 1272 1271 1274 1277 1275 1272] [124 86 86 86 86 86 86 86 86 86 86 86 86 86 86 86 86 86 86 86 86 86 86 86 86 86 86 86 86 86 86] [2 10 10 10 10 10 10 10 10 10 10 10 10 10 10 10 10…	17	40
O=C(OC)CCCC=C=CCCCCCCCCCCC	1	39	-8.21074	2.10622	17.3055	-67.1028	-10.818	-38.2632	-8.21074	1	[[] [] [] [] []]		[]
O=C(OC)CCCC=C=CCCCCCCCCCCC	1	39	-8.11362	1.16679	22.6382	-57.532	-11.1212	-33.2817	-8.11362	1	[[20 20 20 20 20 20 26 26 26 26 26] [1278 1282 1284 1280 1277 1274 1274 1277 1275 1272 1271] [86 86 86 86 86 86 86 86 86 86 86] [10 10 10 10 10 10 10 10 10 10 10] [0.5 0.5 0.5 0.5 0.5 0.5 0.6 0.6 0.6 0.6 0.6]]	1	[[20 20 20 20 20 20 26 26 26 26 26]]
O=C(OC)CCCC=C=CCCCCCCCCCCC	1	39	-8.08398	2.32316	16.4897	-71.7975	-11.2732	-39.6911	-8.08398	1	[[] [] [] [] []]		[]
O=C(OC)CCCC=C=CCCCCCCCCCCC	1	39	-7.90818	3.59879	13.0281	-64.6285	-10.4253	-42.623	-7.90818	1	[[26 26 26 26 26 26] [5032 5035 5039 5041 5037 5033] [341 341 341 341 341 341] [10 10 10 10 10 10] [0.8 0.8 0.8 0.8 0.8 0.8]]	7	[[26 26 26 26 26 26]]
O=C(OC)CCCC=C=CCCCCCCCCCCC	1	39	-7.87994	1.84102	14.7874	-54.3837	-10.413	-33.4468	-7.87994	1	[[17 17 17 17 17 17] [1274 1278 1282 1284 1280 1277] [86 86 86 86 86 86] [10 10 10 10 10 10] [0.6 0.6 0.6 0.6 0.6 0.6]]	1	[[17 17 17 17 17 17]]
O=C(OC)CCCCCCCC=CC=CCCCCCC	1	40	-7.89927	1.76169	19.3723	-64.5009	-10.6522	-38.5524	-7.89927	1	[[22 22 22 22 22 22] [5033 5037 5041 5039 5035 5032] [341 341 341 341 341 341] [10 10 10 10 10 10] [0.7 0.7 0.7 0.7 0.7 0.7]]	7	[[22 22 22 22 22 22]]
O=C(OC)CCCCCCCC=CC=CCCCCCC	1	40	-7.67779	1.89081	22.7781	-59.0497	-10.3063	-33.8677	-7.67779	1	[[] [] [] [] []]		[]
O=C(OC)CCCCCCCC=CC=CCCCCCC	1	40	-7.56602	1.18994	14.6026	-51.9594	-10.8271	-38.5622	-7.56602	1	[[37 37 37 37 37 37] [5032 5035 5039 5041 5037 5033] [341 341 341 341 341 341] [10 10 10 10 10 10] [0.9 0.9 0.9 0.9 0.9 0.9]]	7	[[37 37 37 37 37 37]]
O=C(OC)CCCCCCCC=CC=CCCCCCC	1	40	-7.44106	3.61209	19.7115	-59.2994	-10.1766	-33.6136	-7.44106	1	[[] [] [] [] []]		[]
O=C(OC)CCCCCCCC=CC=CCCCCCC	1	40	-7.3745	0.96796	15.3386	-79.565	-10.6122	-39.9478	-7.3745	1	[[5 5 5 5 5 5 5 5 5 5 5 46 46 46 46 46 46 46 46 46 46 46] [1274 1277 1275 1272 1271 1274 1278 1282 1284 1280 1277 4189 4192 4190 4187 4186 4197 4199 4195 4192 4189 4193] [86 86 86 86 86 86 86 86 86 86 86 286 286 286 286 286 286 286 286 286 286 286] [10 10 10 10 10 10 10 10 10 10 10 10 10 10 10 10 10 10 10 10 10 10] [0.6 0.6 0.6 0.6 0.6 0.8 0.8 0.8 0.8 0.8 0.8 0.8 0.8 0.8 0.8 0.8 0.6 0.6 0.6 0.6 0…	1 4	[[5 5 5 5 5 5 5 5 5 5 5] [46 46 46 46 46 46 46 46 46 46 46]]
O=C(OC)c1cc(O)c(O)c(O)c1	1	41	-5.28254	0.687025	9.00398	-71.4986	-12.2916	-21.994	-5.28254	1	[[1 20 7] [3046 1836 2008] [202 120 133] [1 3 2] [0.5 0.6 1.6]]	11 13 67 8	[20 7 7 1]
O=C(OC)c1cc(O)c(O)c(O)c1	1	41	-5.22525	0.832879	1.33338	-68.9132	-11.7747	-27.155	-5.22525	1	[[18 8 8 8 8 8 14 14 14 14 14 13 13 13 13 13 12 12 12 12 12 11 11 11 11 11 9 9 9 9 9] [1098 1274 1277 1275 1272 1271 1274 1277 1275 1272 1271 1274 1277 1275 1272 1271 1274 1277 1275 1272 1271 1274 1277 1275 1272 1271 1274 1277 1275 1272 1271] [74 86 86 86 86 86 86 86 86 86 86 86 86 86 86 86 86 86 86 86 86 86 86 86 86 86 86 86 86 86 86] [1 10 10 10 10 10 10 10 10 10 10 10 10 10 10 10 10 10 10 10 1…	27 28	[18 18]
O=C(OC)c1cc(O)c(O)c(O)c1	1	41	-5.19106	0.842124	8.21756	-65.9702	-12.0833	-23.4718	-5.19106	1	[[] [] [] [] []]		[]
O=C(OC)c1cc(O)c(O)c(O)c1	1	41	-5.11276	1.51499	1.33501	-65.1055	-11.8446	-25.8982	-5.11276	1	[[18 8 8 8 8 8 8 14 14 14 14 14 14 13 13 13 13 13 13 12 12 12 12 12 12 11 11 11 11 11 11 9 9 9 9 9 9] [3045 1274 1278 1282 1284 1280 1277 1274 1278 1282 1284 1280 1277 1274 1278 1282 1284 1280 1277 1274 1278 1282 1284 1280 1277 1274 1278 1282 1284 1280 1277 1274 1278 1282 1284 1280 1277] [202 86 86 86 86 86 86 86 86 86 86 86 86 86 86 86 86 86 86 86 86 86 86 86 86 86 86 86 86 86 86 86 86 86 86 86 …	8 9	[18 18]
O=C(OC)c1cc(O)c(O)c(O)c1	1	41	-5.06468	0.806045	7.42729	-66.013	-12.0139	-24.567	-5.06468	1	[[] [] [] [] []]		[]
O=C(OC)CCCCCCCCCCCCCCCCC	1	42	-8.01281	1.90277	37.2341	-64.0333	-10.3506	-34.6465	-8.01281	1	[54 4346 296 4 1.5]	5 12	[54 54]
O=C(OC)CCCCCCCCCCCCCCCCC	1	42	-7.89231	1.02999	23.2489	-69.1009	-10.3019	-37.6661	-7.89231	1	[[] [] [] [] []]		[]
O=C(OC)CCCCCCCCCCCCCCCCC	1	42	-7.86263	2.00644	22.863	-75.1449	-10.3131	-38.631	-7.86263	1	[[54 26 26 26 26 26 26 41 41 41 41 41 47 47 47 47 47 47] [2008 5032 5035 5039 5041 5037 5033 1272 1275 1277 1274 1271 1274 1278 1282 1284 1280 1277] [133 341 341 341 341 341 341 86 86 86 86 86 86 86 86 86 86 86] [2 10 10 10 10 10 10 10 10 10 10 10 10 10 10 10 10 10] [1.5 0.5 0.5 0.5 0.5 0.5 0.5 0.9 0.9 0.9 0.9 0.9 0.5 0.5 0.5 0.5 0.5 0.5]]	1 13 67 7	[[41 41 41 41 41 47 47 47 47 47 47] 54 54 [26 26 26 26 26 26]]
O=C(OC)CCCCCCCCCCCCCCCCC	1	42	-7.85716	2.21147	26.1679	-51.5078	-10.8673	-41.4787	-7.85716	1	[[26 26 26 26 26 26] [5032 5035 5039 5041 5037 5033] [341 341 341 341 341 341] [10 10 10 10 10 10] [0.6 0.6 0.6 0.6 0.6 0.6]]	7	[[26 26 26 26 26 26]]
O=C(OC)CCCCCCCCCCCCCCCCC	1	42	-7.83903	0.464793	18.7537	-86.8689	-11.6498	-39.6278	-7.83903	1	[54 4308 293 2 1.4]	40	54
O=C1c2c(O)cc(O)cc2OC(c2ccc(O)cc2)C1	1	43	-6.29511	0.782957	-40.9555	-80.0432	-12.8794	-33.3939	-6.29511	1	[19 3045 202 1 3.3]	8 9	[19 19]
O=C1c2c(O)cc(O)cc2OC(c2ccc(O)cc2)C1	1	43	-6.17109	1.31186	-40.3396	-88.239	-12.9072	-32.4397	-6.17109	1	[[] [] [] [] []]		[]
O=C1c2c(O)cc(O)cc2OC(c2ccc(O)cc2)C1	1	43	-6.13211	1.65246	-42.2893	-79.4091	-13.4343	-30.5974	-6.13211	1	[[] [] [] [] []]		[]
O=C1c2c(O)cc(O)cc2OC(c2ccc(O)cc2)C1	1	43	-5.98896	0.554068	-38.7195	-90.4786	-15.2123	-22.7438	-5.98896	1	[17 1221 83 3 1.1]	68	17
O=C1c2c(O)cc(O)cc2OC(c2ccc(O)cc2)C1	1	43	-5.97719	2.48871	-40.0507	-92.7806	-12.855	-30.7937	-5.97719	1	[[] [] [] [] []]		[]
O=C(OC)CCCCCCCC(O)C(O)CCCCCCCC	1	44	-8.52193	1.51875	42.1431	-88.4923	-11.4869	-41.575	-8.52193	1	[[60 60 60 60 60 60] [4986 4984 4980 4977 4978 4982] [338 338 338 338 338 338] [10 10 10 10 10 10] [0.5 0.5 0.5 0.5 0.5 0.5]]	18	[[60 60 60 60 60 60]]
O=C(OC)CCCCCCCC(O)C(O)CCCCCCCC	1	44	-8.29793	2.19069	42.9359	-70.198	-11.4441	-42.5453	-8.29793	1	[[17 17 17 17 17 17 30 30 30 30 30] [5032 5035 5039 5041 5037 5033 1271 1274 1277 1275 1272] [341 341 341 341 341 341 86 86 86 86 86] [10 10 10 10 10 10 10 10 10 10 10] [0.5 0.5 0.5 0.5 0.5 0.5 0.5 0.5 0.5 0.5 0.5]]	1 7	[[30 30 30 30 30] [17 17 17 17 17 17]]
O=C(OC)CCCCCCCC(O)C(O)CCCCCCCC	1	44	-8.16104	2.27294	37.7717	-68.1497	-12.0415	-33.4605	-8.16104	1	[[39 39 39 39 39 39 45 45 45 45 45 45] [5041 5039 5035 5032 5033 5037 5041 5039 5035 5032 5033 5037] [341 341 341 341 341 341 341 341 341 341 341 341] [10 10 10 10 10 10 10 10 10 10 10 10] [0.6 0.6 0.6 0.6 0.6 0.6 0.5 0.5 0.5 0.5 0.5 0.5]]	7	[[39 39 39 39 39 39 45 45 45 45 45 45]]
O=C(OC)CCCCCCCC(O)C(O)CCCCCCCC	1	44	-8.00513	1.38829	44.4501	-76.254	-11.9686	-36.2569	-8.00513	1	[[58 60 52 20 20 20 20 20 20 30 30 30 30 30] [1098 1098 3053 4980 4984 4986 4982 4978 4977 1272 1275 1277 1274 1271] [74 74 203 338 338 338 338 338 338 86 86 86 86 86] [1 1 2 10 10 10 10 10 10 10 10 10 10 10] [2.4 1.3 0.5 0.5 0.5 0.5 0.5 0.5 0.5 0.6 0.6 0.6 0.6 0.6]]	27 28 1 69 18	[[58 60] 58 [30 30 30 30 30] 52 [20 20 20 20 20 20]]
O=C(OC)CCCCCCCC(O)C(O)CCCCCCCC	1	44	-7.82634	1.72613	39.8889	-80.5801	-12.8331	-40.4716	-7.82634	1	[[] [] [] [] []]		[]
O=C(O)C=Cc1ccc(O)cc1	1	45	-4.89689	2.71343	-55.4295	-62.1491	-10.1645	-25.3284	-4.89689	1	[[19 16] [3045 1890] [202 124] [1 2] [2.6 0.9]]	17 8 9	[16 19 19]
O=C(O)C=Cc1ccc(O)cc1	1	45	-4.88953	1.50445	-55.9322	-75.3096	-10.1549	-25.7675	-4.88953	1	[19 3045 202 1 4.1]	8 9	[19 19]
O=C(O)C=Cc1ccc(O)cc1	1	45	-4.88718	0.841761	-55.6358	-71.4409	-11.6997	-21.5736	-4.88718	1	[19 1098 74 1 1.9]	27 28	[19 19]
O=C(O)C=Cc1ccc(O)cc1	1	45	-4.87301	1.20304	-57.3211	-71.8064	-10.457	-20.633	-4.87301	1	[19 1098 74 1 1.7]	27 28	[19 19]
O=C(O)C=Cc1ccc(O)cc1	1	45	-4.86106	1.57151	-57.3399	-62.5756	-10.451	-22.5143	-4.86106	1	[[] [] [] [] []]		[]
O=C(OCC)c1c(C(=O)OCC2CCCCC2)cccc1	1	46	-7.7272	2.88047	22.3877	-64.7372	-10.3076	-37.2385	-7.7272	1	[[29 29 29 29 29 29] [1277 1280 1284 1282 1278 1274] [86 86 86 86 86 86] [10 10 10 10 10 10] [0.7 0.7 0.7 0.7 0.7 0.7]]	1	[[29 29 29 29 29 29]]
O=C(OCC)c1c(C(=O)OCC2CCCCC2)cccc1	1	46	-7.31921	3.26947	28.238	-55.2661	-10.1046	-35.6301	-7.31921	1	[[27 27 27 27 27 27] [1274 1278 1282 1284 1280 1277] [86 86 86 86 86 86] [10 10 10 10 10 10] [0.5 0.5 0.5 0.5 0.5 0.5]]	1	[[27 27 27 27 27 27]]
O=C(OCC)c1c(C(=O)OCC2CCCCC2)cccc1	1	46	-7.29525	1.20937	21.226	-85.3534	-10.2987	-35.4306	-7.29525	1	[[29 29 29 29 29 29 38 38 38 38 38 38] [4959 4963 4965 4961 4957 4956 5039 5041 5037 5033 5032 5035] [337 337 337 337 337 337 341 341 341 341 341 341] [10 10 10 10 10 10 10 10 10 10 10 10] [0.6 0.6 0.6 0.6 0.6 0.6 0.7 0.7 0.7 0.7 0.7 0.7]]	10 7	[[29 29 29 29 29 29] [38 38 38 38 38 38]]
O=C(OCC)c1c(C(=O)OCC2CCCCC2)cccc1	1	46	-7.26072	1.05625	33.0677	-74.6396	-10.5187	-37.0431	-7.26072	1	[[12 12 12 12 12 11 11 11 11 11 11 20 20 20 20 20 20 18 18 18 18 18 18 16 16 16 16 16 16 14 14 14 14 14 14 12 12 12 12 12 12] [1271 1274 1277 1275 1272 4961 4965 4963 4959 4956 4957 4961 4965 4963 4959 4956 4957 4961 4965 4963 4959 4956 4957 4961 4965 4963 4959 4956 4957 4961 4965 4963 4959 4956 4957 4961 4965 4963 4959 4956 4957] [86 86 86 86 86 337 337 337 337 337 337 337 337 337 337 337 337 33…	1 57	[[12 12 12 12 12] [12 12 12 12 12]]
O=C(OCC)c1c(C(=O)OCC2CCCCC2)cccc1	1	46	-6.92296	1.20829	28.8886	-78.9052	-10.626	-33.5493	-6.92296	1	[[] [] [] [] []]		[]
O=C(OCC(CCC)CCC)c1c(C(=O)OCC(CCC)CCC)cccc1	1	47	-9.0663	2.5265	58.2398	-51.4337	-8.87012	-38.4251	-9.0663	1	[[] [] [] [] []]		[]
O=C(OCC(CCC)CCC)c1c(C(=O)OCC(CCC)CCC)cccc1	1	47	-8.99554	1.76519	69.0045	-80.5439	-9.7963	-34.3015	-8.99554	1	[[48 48 48 48 48 48 29 29 29 29 29 29 65 65 65 65 65 65 63 63 63 63 63 63 61 61 61 61 61 61 59 59 59 59 59 59 30 30 30 30 30 30] [4197 4199 4195 4192 4189 4193 4984 4986 4982 4978 4977 4980 4984 4986 4982 4978 4977 4980 4984 4986 4982 4978 4977 4980 4984 4986 4982 4978 4977 4980 4984 4986 4982 4978 4977 4980 4984 4986 4982 4978 4977 4980] [286 286 286 286 286 286 338 338 338 338 338 338 338 338 3…	4	[[48 48 48 48 48 48]]
O=C(OCC(CCC)CCC)c1c(C(=O)OCC(CCC)CCC)cccc1	1	47	-8.72254	2.55063	69.4257	-75.7473	-9.02924	-38.122	-8.72254	1	[[] [] [] [] []]		[]
O=C(OCC(CCC)CCC)c1c(C(=O)OCC(CCC)CCC)cccc1	1	47	-8.51195	2.05829	55.4538	-77.7477	-11.8958	-48.3671	-8.51195	1	[[] [] [] [] []]		[]
O=C(OCC(CCC)CCC)c1c(C(=O)OCC(CCC)CCC)cccc1	1	47	-8.14398	1.23285	68.1011	-69.1232	-10.4094	-34.1424	-8.14398	1	[[29 29 29 29 29 29 65 65 65 65 65 65 63 63 63 63 63 63 61 61 61 61 61 61 59 59 59 59 59 59 30 30 30 30 30 30] [4980 4984 4986 4982 4978 4977 4980 4984 4986 4982 4978 4977 4980 4984 4986 4982 4978 4977 4980 4984 4986 4982 4978 4977 4980 4984 4986 4982 4978 4977 4980 4984 4986 4982 4978 4977] [338 338 338 338 338 338 338 338 338 338 338 338 338 338 338 338 338 338 338 338 338 338 338 338 338 338 3…		[]
O=C(O)c1cc(O)c(O)cc1	1	48	-4.89228	2.75643	-27.5341	-67.0604	-10.7274	-23.5842	-4.89228	1	[[12 1 1 1 1 1 1 9 9 9 9 9 9 7 7 7 7 7 7 6 6 6 6 6 6 5 5 5 5 5 5 3 3 3 3 3 3] [3045 1278 1282 1284 1280 1277 1274 1278 1282 1284 1280 1277 1274 1278 1282 1284 1280 1277 1274 1278 1282 1284 1280 1277 1274 1278 1282 1284 1280 1277 1274 1278 1282 1284 1280 1277 1274] [202 86 86 86 86 86 86 86 86 86 86 86 86 86 86 86 86 86 86 86 86 86 86 86 86 86 86 86 86 86 86 86 86 86 86 86 86] [1 10 10 10 10 10 10…	8 9	[12 12]
O=C(O)c1cc(O)c(O)cc1	1	48	-4.85626	2.48301	-27.5678	-62.4481	-10.5868	-25.9627	-4.85626	1	[[16 1 1 1 1 1 1 9 9 9 9 9 9 7 7 7 7 7 7 6 6 6 6 6 6 5 5 5 5 5 5 3 3 3 3 3 3] [3045 1274 1278 1282 1284 1280 1277 1274 1278 1282 1284 1280 1277 1274 1278 1282 1284 1280 1277 1274 1278 1282 1284 1280 1277 1274 1278 1282 1284 1280 1277 1274 1278 1282 1284 1280 1277] [202 86 86 86 86 86 86 86 86 86 86 86 86 86 86 86 86 86 86 86 86 86 86 86 86 86 86 86 86 86 86 86 86 86 86 86 86] [1 10 10 10 10 10 10…	8 9	[16 16]
O=C(O)c1cc(O)c(O)cc1	1	48	-4.82012	1.86196	-27.5038	-62.046	-12.1225	-24.9117	-4.82012	1	[[16 1 1 1 1 1 1 9 9 9 9 9 9 7 7 7 7 7 7 6 6 6 6 6 6 5 5 5 5 5 5 3 3 3 3 3 3] [3045 1274 1278 1282 1284 1280 1277 1274 1278 1282 1284 1280 1277 1274 1278 1282 1284 1280 1277 1274 1278 1282 1284 1280 1277 1274 1278 1282 1284 1280 1277 1274 1278 1282 1284 1280 1277] [202 86 86 86 86 86 86 86 86 86 86 86 86 86 86 86 86 86 86 86 86 86 86 86 86 86 86 86 86 86 86 86 86 86 86 86 86] [1 10 10 10 10 10 10…	8 9	[16 16]
O=C(O)c1cc(O)c(O)cc1	1	48	-4.80959	1.16662	-27.6674	-77.0956	-11.1426	-22.7712	-4.80959	1	[[3 1 1 1 1 1 1 9 9 9 9 9 9 7 7 7 7 7 7 6 6 6 6 6 6 5 5 5 5 5 5 3 3 3 3 3 3] [3045 1274 1278 1282 1284 1280 1277 1274 1278 1282 1284 1280 1277 1274 1278 1282 1284 1280 1277 1274 1278 1282 1284 1280 1277 1274 1278 1282 1284 1280 1277 1274 1278 1282 1284 1280 1277] [202 86 86 86 86 86 86 86 86 86 86 86 86 86 86 86 86 86 86 86 86 86 86 86 86 86 86 86 86 86 86 86 86 86 86 86 86] [1 10 10 10 10 10 10 …	8	3
O=C(O)c1cc(O)c(O)cc1	1	48	-4.80952	1.32963	-27.5138	-72.6649	-11.712	-21.9252	-4.80952	1	[[12 16] [3045 1836] [202 120] [1 3] [0.6 0.6]]	11 8	[16 12]
O=C1C(O)=C(c2cc(O)c(O)cc2)Oc2c1c(O)cc(O)c2	1	49	-6.95675	1.24734	6.32654	-93.3241	-13.3525	-35.3978	-6.95675	1	[[23 29 10 10 10 10 10 11 11 11 11 11 12 12 12 12 12 14 14 14 14 14 21 21 21 21 21 22 22 22 22 22 14 14 14 14 14 14 21 21 21 21 21 21 19 19 19 19 19 19 18 18 18 18 18 18 16 16 16 16 16 16 15 15 15 15 15 15] [3045 1267 1271 1274 1277 1275 1272 1271 1274 1277 1275 1272 1271 1274 1277 1275 1272 1271 1274 1277 1275 1272 1271 1274 1277 1275 1272 1271 1274 1277 1275 1272 1274 1278 1282 1284 1280 1277 1…	6 8 9	[29 23 23]
O=C1C(O)=C(c2cc(O)c(O)cc2)Oc2c1c(O)cc(O)c2	1	49	-6.55778	2.27732	5.55017	-99.6077	-14.03	-36.634	-6.55778	1	[[31 10 10 10 10 10 10 11 11 11 11 11 11 12 12 12 12 12 12 14 14 14 14 14 14 21 21 21 21 21 21 22 22 22 22 22 22 14 14 14 14 14 14 21 21 21 21 21 21 19 19 19 19 19 19 18 18 18 18 18 18 16 16 16 16 16 16 15 15 15 15 15 15] [4308 5033 5037 5041 5039 5035 5032 5033 5037 5041 5039 5035 5032 5033 5037 5041 5039 5035 5032 5033 5037 5041 5039 5035 5032 5033 5037 5041 5039 5035 5032 5033 5037 5041 5039 5…	29	31
O=C1C(O)=C(c2cc(O)c(O)cc2)Oc2c1c(O)cc(O)c2	1	49	-6.45006	1.91485	9.44828	-116.68	-14.4906	-29.9341	-6.45006	1	[[23 31 14 14 14 14 14 14 21 21 21 21 21 21 19 19 19 19 19 19 18 18 18 18 18 18 16 16 16 16 16 16 15 15 15 15 15 15] [3045 1046 1274 1278 1282 1284 1280 1277 1274 1278 1282 1284 1280 1277 1274 1278 1282 1284 1280 1277 1274 1278 1282 1284 1280 1277 1274 1278 1282 1284 1280 1277 1274 1278 1282 1284 1280 1277] [202 71 86 86 86 86 86 86 86 86 86 86 86 86 86 86 86 86 86 86 86 86 86 86 86 86 86 86 86 8…	37 8 9	[31 23 23]
O=C1C(O)=C(c2cc(O)c(O)cc2)Oc2c1c(O)cc(O)c2	1	49	-6.41146	0.788816	6.39324	-88.4466	-13.6665	-28.8842	-6.41146	1	[[23 31 1 1 1 1 1 1 9 9 9 9 9 9 7 7 7 7 7 7 6 6 6 6 6 6 5 5 5 5 5 5 3 3 3 3 3 3] [1055 3045 1274 1278 1282 1284 1280 1277 1274 1278 1282 1284 1280 1277 1274 1278 1282 1284 1280 1277 1274 1278 1282 1284 1280 1277 1274 1278 1282 1284 1280 1277 1274 1278 1282 1284 1280 1277] [72 202 86 86 86 86 86 86 86 86 86 86 86 86 86 86 86 86 86 86 86 86 86 86 86 86 86 86 86 86 86 86 86 86 86 86 86 86] [3 1 10 1…	70 71 8	[23 23 31]
O=C1C(O)=C(c2cc(O)c(O)cc2)Oc2c1c(O)cc(O)c2	1	49	-6.36621	0.405981	9.23107	-107.355	-13.4914	-27.6012	-6.36621	1	[[3 31 31 1 1 1 1 1 1 9 9 9 9 9 9 7 7 7 7 7 7 6 6 6 6 6 6 5 5 5 5 5 5 3 3 3 3 3 3] [3045 3045 3046 1278 1282 1284 1280 1277 1274 1278 1282 1284 1280 1277 1274 1278 1282 1284 1280 1277 1274 1278 1282 1284 1280 1277 1274 1278 1282 1284 1280 1277 1274 1278 1282 1284 1280 1277 1274] [202 202 202 86 86 86 86 86 86 86 86 86 86 86 86 86 86 86 86 86 86 86 86 86 86 86 86 86 86 86 86 86 86 86 86 86 86 86 8…	8 9	[[3 31 31] 31]
O=C(O)C1(O)CC(O)C(O)C(O)C1	1	50	-5.48373	1.87861	27.1319	-74.0105	-10.8843	-27.6893	-5.48373	1	[[22 24 8 8 8 8 8 8] [3046 3045 1274 1278 1282 1284 1280 1277] [202 202 86 86 86 86 86 86] [1 1 10 10 10 10 10 10] [2.1 1.3 0.9 0.9 0.9 0.9 0.9 0.9]]	1 8 9	[[8 8 8 8 8 8] [22 24] 22]
O=C(O)C1(O)CC(O)C(O)C(O)C1	1	50	-5.13035	2.03738	20.884	-69.1819	-11.0256	-24.9823	-5.13035	1	[[] [] [] [] []]		[]
O=C(O)C1(O)CC(O)C(O)C(O)C1	1	50	-5.1276	3.15596	21.8907	-63.912	-11.2868	-25.0239	-5.1276	1	[[24 22] [1098 1890] [74 124] [1 2] [1.4 0.5]]	27 17	[24 22]
O=C(O)C1(O)CC(O)C(O)C(O)C1	1	50	-5.08501	1.34744	21.5314	-73.1151	-10.9093	-25.6496	-5.08501	1	[[16 10 10 10 10 10] [1098 1271 1274 1277 1275 1272] [74 86 86 86 86 86] [1 10 10 10 10 10] [2.9 1.5 1.5 1.5 1.5 1.5]]	27 28 1 57	[16 16 [10 10 10 10 10] [10 10 10 10 10]]
O=C(O)C1(O)CC(O)C(O)C(O)C1	1	50	-5.03562	1.4759	24.4276	-66.3879	-11.1873	-23.2507	-5.03562	1	[[] [] [] [] []]		[]
O=C(OC1C(OC2C(O)C(O)C(OC3C(O)C(O)(CO)CO3)C(C)O2)C(O)C(OCCc2cc(O)c(O)cc2)OC1CO)C=Cc1cc(O)c(O)cc1	1	51	-11.0267	1.89927	183.022	-108.922	-11.9887	-53.1453	-11.0267	1	[[44 94 73 60 67 65 64 63 61] [1046 3056 4326 4299 4299 4299 4299 4299 4299] [71 203 295 293 293 293 293 293 293] [1 1 4 10 10 10 10 10 10] [3.7 0.9 1 1.4 1.4 1.4 1.4 1.4 1.4]]	37 38 19 72 73 2	[44 44 94 [60 67 65 64 63 61] [60 67 65 64 63 61] 73]
O=C(OC1C(OC2C(O)C(O)C(OC3C(O)C(O)(CO)CO3)C(C)O2)C(O)C(OCCc2cc(O)c(O)cc2)OC1CO)C=Cc1cc(O)c(O)cc1	1	51	-10.1056	2.92474	156.043	-127.559	-13.289	-66.0452	-10.1056	1	[[44 65 65 65 65 65 65 69 69 69 69 69 69] [4136 4956 4959 4963 4965 4961 4957 4956 4959 4963 4965 4961 4957] [283 337 337 337 337 337 337 337 337 337 337 337 337] [3 10 10 10 10 10 10 10 10 10 10 10 10] [3.3 0.8 0.8 0.8 0.8 0.8 0.8 1.4 1.4 1.4 1.4 1.4 1.4]]	74 75 10 53	[44 44 [65 65 65 65 65 65 69 69 69 69 69 69] [69 69 69 69 69 69]]
O=C(OC1C(OC2C(O)C(O)C(OC3C(O)C(O)(CO)CO3)C(C)O2)C(O)C(OCCc2cc(O)c(O)cc2)OC1CO)C=Cc1cc(O)c(O)cc1	1	51	-9.62317	1.91025	160.008	-93.8613	-10.7841	-61.3713	-9.62317	1	[[46 51 92 19 19 19 19 19 19 19 19 19 19 19 71 71 71 71 71 71] [4182 4304 4136 4186 4189 4192 4190 4187 4189 4193 4197 4199 4195 4192 4980 4984 4986 4982 4978 4977] [286 293 283 286 286 286 286 286 286 286 286 286 286 286 338 338 338 338 338 338] [3 3 3 10 10 10 10 10 10 10 10 10 10 10 10 10 10 10 10 10] [2.8 1.1 0.7 0.5 0.5 0.5 0.5 0.5 0.7 0.7 0.7 0.7 0.7 0.7 0.8 0.8 0.8 0.8 0.8 0.8]]	74 22 76 4 32 18	[92 46 46 [19 19 19 19 19 19 19 19 19 19 19] 51 [71 71 71 71 71 71]]
O=C(OC1C(OC2C(O)C(O)C(OC3C(O)C(O)(CO)CO3)C(C)O2)C(O)C(OCCc2cc(O)c(O)cc2)OC1CO)C=Cc1cc(O)c(O)cc1	1	51	-9.55709	2.07119	163.335	-127.501	-12.7368	-59.4987	-9.55709	1	[[13 73 24 24 24 24 24 24 61 61 61 61 61 61] [4304 4304 4193 4197 4199 4195 4192 4189 5032 5035 5039 5041 5037 5033] [293 293 286 286 286 286 286 286 341 341 341 341 341 341] [3 3 10 10 10 10 10 10 10 10 10 10 10 10] [0.9 0.6 0.7 0.7 0.7 0.7 0.7 0.7 0.7 0.7 0.7 0.7 0.7 0.7]]	4 32 7	[[24 24 24 24 24 24] [13 73] [61 61 61 61 61 61]]
O=C(OC1C(OC2C(O)C(O)C(OC3C(O)C(O)(CO)CO3)C(C)O2)C(O)C(OCCc2cc(O)c(O)cc2)OC1CO)C=Cc1cc(O)c(O)cc1	1	51	-9.53281	2.89469	162.422	-114.169	-11.7182	-59.1018	-9.53281	1	[[92 65 65 65 65 65 65] [4213 4956 4959 4963 4965 4961 4957] [287 337 337 337 337 337 337] [1 10 10 10 10 10 10] [1.1 0.5 0.5 0.5 0.5 0.5 0.5]]	65 10	[92 [65 65 65 65 65 65]]
OC1CC=2C(C)(C3C(C4C(C)(C(C(C=CC(C(C)C)CC)C)CC4)CC3)CC=2)CC1	1	52	-8.36125	1.33855	99.0092	-89.4154	-12.8766	-25.3661	-8.36125	1	[[59 59 28 28 28 28 28 28 41 41 41 41 41] [3045 2008 4961 4965 4963 4959 4956 4957 1271 1274 1277 1275 1272] [202 133 337 337 337 337 337 337 86 86 86 86 86] [1 2 10 10 10 10 10 10 10 10 10 10 10] [0.7 1.9 0.6 0.6 0.6 0.6 0.6 0.6 0.5 0.5 0.5 0.5 0.5]]	1 13 67 8 10	[[41 41 41 41 41] 59 59 59 [28 28 28 28 28 28]]
OC1CC=2C(C)(C3C(C4C(C)(C(C(C=CC(C(C)C)CC)C)CC4)CC3)CC=2)CC1	1	52	-7.17865	1.56307	85.5362	-79.83	-11.2397	-19.6496	-7.17865	1	[59 2008 133 2 0.9]	13	59
OC1CC=2C(C)(C3C(C4C(C)(C(C(C=CC(C(C)C)CC)C)CC4)CC3)CC=2)CC1	1	52	-7.1209	1.35644	101.668	-85.7001	-11.813	-19.4004	-7.1209	1	[[59 31 31 31 31 31 31] [3045 4956 4959 4963 4965 4961 4957] [202 337 337 337 337 337 337] [1 10 10 10 10 10 10] [2.4 0.6 0.6 0.6 0.6 0.6 0.6]]	8 9 10	[59 59 [31 31 31 31 31 31]]
OC1CC=2C(C)(C3C(C4C(C)(C(C(C=CC(C(C)C)CC)C)CC4)CC3)CC=2)CC1	1	52	-6.87357	1.53937	286.368	-68.8495	-10.0021	-14.4507	-6.87357	1	[[] [] [] [] []]		[]
OC1CC=2C(C)(C3C(C4C(C)(C(C(C=CC(C(C)C)CC)C)CC4)CC3)CC=2)CC1	1	52	-6.49839	1.52104	112.244	-102.347	-12.331	-0.208074	-6.49839	1	[[59 59] [3045 2008] [202 133] [1 2] [0.8 1.9]]	13 67 8	[59 59 59]
O=Cc1cc(OC)c(O)cc1	1	53	-5.38094	1.70593	7.35864	-54.6316	-9.19139	-28.8488	-5.38094	1	[[18 6 6 6 6 6 6 13 13 13 13 13 13 12 12 12 12 12 12 10 10 10 10 10 10 8 8 8 8 8 8 7 7 7 7 7 7] [3045 1278 1282 1284 1280 1277 1274 1278 1282 1284 1280 1277 1274 1278 1282 1284 1280 1277 1274 1278 1282 1284 1280 1277 1274 1278 1282 1284 1280 1277 1274 1278 1282 1284 1280 1277 1274] [202 86 86 86 86 86 86 86 86 86 86 86 86 86 86 86 86 86 86 86 86 86 86 86 86 86 86 86 86 86 86 86 86 86 86 86 86] [1…	8 9	[18 18]
O=Cc1cc(OC)c(O)cc1	1	53	-5.21413	1.9658	8.07325	-58.4474	-9.51995	-27.6699	-5.21413	1	[[18 6 6 6 6 6 6 13 13 13 13 13 13 12 12 12 12 12 12 10 10 10 10 10 10 8 8 8 8 8 8 7 7 7 7 7 7] [3045 1278 1282 1284 1280 1277 1274 1278 1282 1284 1280 1277 1274 1278 1282 1284 1280 1277 1274 1278 1282 1284 1280 1277 1274 1278 1282 1284 1280 1277 1274 1278 1282 1284 1280 1277 1274] [202 86 86 86 86 86 86 86 86 86 86 86 86 86 86 86 86 86 86 86 86 86 86 86 86 86 86 86 86 86 86 86 86 86 86 86 86] [1…	8 9	[18 18]
O=Cc1cc(OC)c(O)cc1	1	53	-4.98376	1.48191	7.37263	-56.5788	-9.35419	-24.1295	-4.98376	1	[[18 18 1 1 1 1 1 6 6 6 6 6 6 13 13 13 13 13 13 12 12 12 12 12 12 10 10 10 10 10 10 8 8 8 8 8 8 7 7 7 7 7 7] [3045 3046 1271 1274 1277 1275 1272 1274 1278 1282 1284 1280 1277 1274 1278 1282 1284 1280 1277 1274 1278 1282 1284 1280 1277 1274 1278 1282 1284 1280 1277 1274 1278 1282 1284 1280 1277 1274 1278 1282 1284 1280 1277] [202 202 86 86 86 86 86 86 86 86 86 86 86 86 86 86 86 86 86 86 86 86 86 8…	1 57 8 9	[[1 1 1 1 1] [1 1 1 1 1] [18 18] 18]
O=Cc1cc(OC)c(O)cc1	1	53	-4.93115	1.66073	8.75402	-57.1305	-9.39784	-22.9504	-4.93115	1	[[] [] [] [] []]		[]
O=Cc1cc(OC)c(O)cc1	1	53	-4.88941	2.38869	7.20937	-58.9537	-9.42096	-22.6836	-4.88941	1	[[] [] [] [] []]		[]
O=C(OC1C(OC2C(O)C(O)C(O)C(C)O2)C(O)C(OCCc2cc(O)c(O)cc2)OC1CO)C=Cc1cc(O)c(O)cc1	1	54	-9.60606	2.42278	99.0033	-91.1758	-10.8692	-63.054	-9.60606	1	[[44 24 24 24 24 24 24 65 65 65 65 65 65] [1107 4193 4197 4199 4195 4192 4189 4956 4959 4963 4965 4961 4957] [75 286 286 286 286 286 286 337 337 337 337 337 337] [1 10 10 10 10 10 10 10 10 10 10 10 10] [1.7 0.6 0.6 0.6 0.6 0.6 0.6 0.5 0.5 0.5 0.5 0.5 0.5]]	77 78 4 10	[44 44 [24 24 24 24 24 24] [65 65 65 65 65 65]]
O=C(OC1C(OC2C(O)C(O)C(O)C(C)O2)C(O)C(OCCc2cc(O)c(O)cc2)OC1CO)C=Cc1cc(O)c(O)cc1	1	54	-9.37973	1.84534	102.116	-84.9592	-13.3554	-54.6992	-9.37973	1	[[31 51] [5028 4346] [341 296] [3 4] [0.5 2.7]]	5 12 23	[51 51 31]
O=C(OC1C(OC2C(O)C(O)C(O)C(C)O2)C(O)C(OCCc2cc(O)c(O)cc2)OC1CO)C=Cc1cc(O)c(O)cc1	1	54	-9.33303	1.57998	111.332	-109.809	-11.8615	-47.1863	-9.33303	1	[[30 73 60 67 65 64 63 61] [1890 4326 4299 4299 4299 4299 4299 4299] [124 295 293 293 293 293 293 293] [2 4 10 10 10 10 10 10] [0.8 2 0.6 0.6 0.6 0.6 0.6 0.6]]	17 72 2 3	[30 [60 67 65 64 63 61] 73 73]
O=C(OC1C(OC2C(O)C(O)C(O)C(C)O2)C(O)C(OCCc2cc(O)c(O)cc2)OC1CO)C=Cc1cc(O)c(O)cc1	1	54	-9.09172	3.66734	106.832	-103.341	-10.7898	-51.3787	-9.09172	1	[51 4326 295 4 2.1]	2 3	[51 51]
O=C(OC1C(OC2C(O)C(O)C(O)C(C)O2)C(O)C(OCCc2cc(O)c(O)cc2)OC1CO)C=Cc1cc(O)c(O)cc1	1	54	-8.91801	3.05993	99.9142	-115.397	-14.0714	-54.8156	-8.91801	1	[[73 75 24 24 24 24 24 24 65 65 65 65 65 65] [4304 5028 4193 4197 4199 4195 4192 4189 4956 4959 4963 4965 4961 4957] [293 341 286 286 286 286 286 286 337 337 337 337 337 337] [3 3 10 10 10 10 10 10 10 10 10 10 10 10] [0.6 1 0.6 0.6 0.6 0.6 0.6 0.6 0.6 0.6 0.6 0.6 0.6 0.6]]	4 32 10 23	[[24 24 24 24 24 24] 73 [65 65 65 65 65 65] 75]
O=C1c2c(O)c(c(O)c(C3C(O)C(O)C(O)C(CO)O3)c2OC(c2ccc(O)cc2)=C1)C1C(O)C(O)C(O)C(CO)O1	1	55	-8.387	1.70927	158.796	-124.672	-12.3482	-46.9671	-8.387	1	[[15 67 63 63 63 63 63 63] [4346 1890 4961 4965 4963 4959 4956 4957] [296 124 337 337 337 337 337 337] [4 2 10 10 10 10 10 10] [0.5 1.3 0.5 0.5 0.5 0.5 0.5 0.5]]	17 5 10	[67 15 [63 63 63 63 63 63]]
O=C1c2c(O)c(c(O)c(C3C(O)C(O)C(O)C(CO)O3)c2OC(c2ccc(O)cc2)=C1)C1C(O)C(O)C(O)C(CO)O1	1	55	-8.20458	2.1463	233.72	-115.019	-12.234	-27.7372	-8.20458	1	[[1 65] [3045 4326] [202 295] [1 4] [0.5 2.9]]	8 2 3	[1 65 65]
O=C1c2c(O)c(c(O)c(C3C(O)C(O)C(O)C(CO)O3)c2OC(c2ccc(O)cc2)=C1)C1C(O)C(O)C(O)C(CO)O1	1	55	-8.13646	3.23218	163.505	-98.469	-15.1941	-44.4523	-8.13646	1	[[15 15 67 11 11 11 11 11 11 12 12 12 12 12 12 14 14 14 14 14 14 16 16 16 16 16 16 21 21 21 21 21 21 22 22 22 22 22 22] [4326 4346 1890 4189 4193 4197 4199 4195 4192 4189 4193 4197 4199 4195 4192 4189 4193 4197 4199 4195 4192 4189 4193 4197 4199 4195 4192 4189 4193 4197 4199 4195 4192 4189 4193 4197 4199 4195 4192] [295 296 124 286 286 286 286 286 286 286 286 286 286 286 286 286 286 286 286 286 2…	17 39 2 5	[67 67 15 15]
O=C1c2c(O)c(c(O)c(C3C(O)C(O)C(O)C(CO)O3)c2OC(c2ccc(O)cc2)=C1)C1C(O)C(O)C(O)C(CO)O1	1	55	-8.06447	2.00922	134.976	-157.58	-14.3051	-49.1037	-8.06447	1	[[15 57 1 1 1 1 1 1 10 10 10 10 10 10 8 8 8 8 8 8 6 6 6 6 6 6 5 5 5 5 5 5 3 3 3 3 3 3 11 11 11 11 11 11 12 12 12 12 12 12 14 14 14 14 14 14 16 16 16 16 16 16 21 21 21 21 21 21 22 22 22 22 22 22 16 16 16 16 16 16 21 21 21 21 21 21 20 20 20 20 20 20 19 19 19 19 19 19 18 18 18 18 18 18 17 17 17 17 17 17] [4346 4299 5032 5035 5039 5041 5037 5033 5032 5035 5039 5041 5037 5033 5032 5035 5039 5041 5037 …	26 5 12	[57 15 15]
O=C1c2c(O)c(c(O)c(C3C(O)C(O)C(O)C(CO)O3)c2OC(c2ccc(O)cc2)=C1)C1C(O)C(O)C(O)C(CO)O1	1	55	-8.03605	3.71169	133.776	-122.113	-13.4987	-49.1138	-8.03605	1	[[37 43 43 43 43 43 43 1 1 1 1 1 1 10 10 10 10 10 10 8 8 8 8 8 8 6 6 6 6 6 6 5 5 5 5 5 5 3 3 3 3 3 3] [5028 1068 1066 1062 1059 1060 1064 5032 5035 5039 5041 5037 5033 5032 5035 5039 5041 5037 5033 5032 5035 5039 5041 5037 5033 5032 5035 5039 5041 5037 5033 5032 5035 5039 5041 5037 5033 5032 5035 5039 5041 5037 5033] [341 72 72 72 72 72 72 341 341 341 341 341 341 341 341 341 341 341 341 341 341 3…	79 23	[[43 43 43 43 43 43] 37]
O=C1c2c(O)cc(O)c(C3C(O)C(O)C(O)C(CO)O3)c2OC(c2ccc(O)cc2)=C1	1	56	-9.05651	1.68257	72.5766	-94.8158	-13.7019	-48.959	-9.05651	1	[[21 24 26 46 50 36 36 36 36 36 36 39 39 39 39 39 39] [3045 3045 6642 1098 1055 4965 4963 4959 4956 4957 4961 5039 5041 5037 5033 5032 5035] [202 202 447 74 72 337 337 337 337 337 337 341 341 341 341 341 341] [1 1 1 1 3 10 10 10 10 10 10 10 10 10 10 10 10] [0.5 2.6 1.1 2.7 1.8 0.7 0.7 0.7 0.7 0.7 0.7 0.5 0.5 0.5 0.5 0.5 0.5]]	70 71 27 28 8 9 10 7 14	[50 50 46 46 [21 24] 24 [36 36 36 36 36 36] [39 39 39 39 39 39] 26]
O=C1c2c(O)cc(O)c(C3C(O)C(O)C(O)C(CO)O3)c2OC(c2ccc(O)cc2)=C1	1	56	-8.80982	2.35995	61.0965	-104.782	-14.8276	-48.3307	-8.80982	1	[[24 42 50 16 16 16 16 16 16 23 23 23 23 23 23 21 21 21 21 21 21 20 20 20 20 20 20 19 19 19 19 19 19 17 17 17 17 17 17] [3045 1098 1055 1278 1282 1284 1280 1277 1274 1278 1282 1284 1280 1277 1274 1278 1282 1284 1280 1277 1274 1278 1282 1284 1280 1277 1274 1278 1282 1284 1280 1277 1274 1278 1282 1284 1280 1277 1274] [202 74 72 86 86 86 86 86 86 86 86 86 86 86 86 86 86 86 86 86 86 86 86 86 86 86 86…	70 71 27 28 8 9	[50 50 42 42 24 24]
O=C1c2c(O)cc(O)c(C3C(O)C(O)C(O)C(CO)O3)c2OC(c2ccc(O)cc2)=C1	1	56	-8.62865	1.86836	57.7426	-95.7378	-14.7471	-43.4778	-8.62865	1	[[24 39 50 16 16 16 16 16 16 23 23 23 23 23 23 21 21 21 21 21 21 20 20 20 20 20 20 19 19 19 19 19 19 17 17 17 17 17 17] [3045 1098 1055 1278 1282 1284 1280 1277 1274 1278 1282 1284 1280 1277 1274 1278 1282 1284 1280 1277 1274 1278 1282 1284 1280 1277 1274 1278 1282 1284 1280 1277 1274 1278 1282 1284 1280 1277 1274] [202 74 72 86 86 86 86 86 86 86 86 86 86 86 86 86 86 86 86 86 86 86 86 86 86 86 86…	70 71 27 8 9	[50 50 39 24 24]
O=C1c2c(O)cc(O)c(C3C(O)C(O)C(O)C(CO)O3)c2OC(c2ccc(O)cc2)=C1	1	56	-8.5198	1.89947	60.453	-94.4645	-15.169	-45.1547	-8.5198	1	[[24 48 50 11 12 14 16 17 18] [3045 4966 1055 1839 1839 1839 1839 1839 1839] [202 337 72 121 121 121 121 121 121] [1 1 3 10 10 10 10 10 10] [2.8 0.7 1.9 0.5 0.5 0.5 0.5 0.5 0.5]]	70 71 56 8 9 80	[50 50 [11 12 14 16 17 18] 24 24 48]
O=C1c2c(O)cc(O)c(C3C(O)C(O)C(O)C(CO)O3)c2OC(c2ccc(O)cc2)=C1	1	56	-8.01863	1.83458	86.6809	-85.2686	-13.6386	-40.4113	-8.01863	1	[[15 44 1 1 1 1 1 1 10 10 10 10 10 10 8 8 8 8 8 8 6 6 6 6 6 6 5 5 5 5 5 5 3 3 3 3 3 3] [6645 1890 4980 4984 4986 4982 4978 4977 4980 4984 4986 4982 4978 4977 4980 4984 4986 4982 4978 4977 4980 4984 4986 4982 4978 4977 4980 4984 4986 4982 4978 4977 4980 4984 4986 4982 4978 4977] [448 124 338 338 338 338 338 338 338 338 338 338 338 338 338 338 338 338 338 338 338 338 338 338 338 338 338 338 338 338…	17 39 81	[44 44 15]

## Sheet: butyrylcholinesterase
mol	rseq	mseq	S	rmsd_refine	E_conf	E_place	E_score1	E_refine	E_score2	PLIF_pronum	PLIF_raw	FP:PLIF	PLIF_ligidx
O=C(OCC(CCCC)CC)c1cc(C(=O)OCC(CCCC)CC)ccc1	1	1	-8.32312	1.47428	84.0397	-77.236	-10.0382	-32.8411	-8.32312	1	[[29 37 35 33 32 30] [4994 4994 4994 4994 4994 4994] [328 328 328 328 328 328] [10 10 10 10 10 10] [0.6 0.6 0.6 0.6 0.6 0.6]]	1	[[29 37 35 33 32 30]]
O=C(OCC(CCCC)CC)c1cc(C(=O)OCC(CCCC)CC)ccc1	1	1	-8.07261	1.60842	102.209	-64.576	-10.2934	-22.7353	-8.07261	1	[[28 28 45 45 45 45 45] [1772 1779 1234 1237 1235 1232 1231] [116 117 82 82 82 82 82] [4 4 10 10 10 10 10] [0.5 0.7 0.5 0.5 0.5 0.5 0.5]]	2 3 4	[[45 45 45 45 45] 28 28]
O=C(OCC(CCCC)CC)c1cc(C(=O)OCC(CCCC)CC)ccc1	1	1	-8.01566	2.94189	75.0221	-63.3722	-9.48331	-43.4914	-8.01566	1	[[] [] [] [] []]		[]
O=C(OCC(CCCC)CC)c1cc(C(=O)OCC(CCCC)CC)ccc1	1	1	-7.94619	1.68009	74.8312	-78.6721	-10.4195	-40.1522	-7.94619	1	[[] [] [] [] []]		[]
O=C(OCC(CCCC)CC)c1cc(C(=O)OCC(CCCC)CC)ccc1	1	1	-7.86903	1.00301	68.1642	-63.466	-9.98471	-37.332	-7.86903	1	[[42 42 42 42 42] [1232 1235 1237 1234 1231] [82 82 82 82 82] [10 10 10 10 10] [0.5 0.5 0.5 0.5 0.5]]	2	[[42 42 42 42 42]]
OCCCCCCCCCCCCCCCCCCCCCCCCCCCCCCCCCCCCC	1	2	-10.2372	2.40478	82.1667	-37.9654	-8.40305	-51.0433	-10.2372	1	[[] [] [] [] []]		[]
OCCCCCCCCCCCCCCCCCCCCCCCCCCCCCCCCCCCCC	1	2	-10.0645	2.47492	66.206	-8.24121	-8.4605	-53.6842	-10.0645	1	[113 1951 128 2 1.5]	5 6	[113 113]
OCCCCCCCCCCCCCCCCCCCCCCCCCCCCCCCCCCCCC	1	2	-9.65836	3.26111	67.9566	-49.2466	-8.13568	-49.9299	-9.65836	1	[113 1831 120 1 0.8]	7	113
OCCCCCCCCCCCCCCCCCCCCCCCCCCCCCCCCCCCCC	1	2	-9.4821	2.08761	61.528	-41.6536	-7.81811	-52.5664	-9.4821	1	[[] [] [] [] []]		[]
OCCCCCCCCCCCCCCCCCCCCCCCCCCCCCCCCCCCCC	1	2	-9.35894	3.66959	71.0753	-49.339	-8.89642	-52.9494	-9.35894	1	[113 3002 197 1 3.3]	8 9	[113 113]
O=C1C2(C)C(C3C(C4(C)C(CC(O)(CC)CC4)CC3)CC2)CC1	1	3	-6.65673	1.57278	53.0211	-69.459	-9.20616	-31.0895	-6.65673	1	[[] [] [] [] []]		[]
O=C1C2(C)C(C3C(C4(C)C(CC(O)(CC)CC4)CC3)CC2)CC1	1	3	-6.32839	1.85912	55.8695	-66.185	-9.73953	-29.7807	-6.32839	1	[[] [] [] [] []]		[]
O=C1C2(C)C(C3C(C4(C)C(CC(O)(CC)CC4)CC3)CC2)CC1	1	3	-6.31191	1.27206	52.7776	-62.3752	-10.4545	-29.1253	-6.31191	1	[[] [] [] [] []]		[]
O=C1C2(C)C(C3C(C4(C)C(CC(O)(CC)CC4)CC3)CC2)CC1	1	3	-6.27552	5.10131	39.9992	-52.3643	-9.60466	-32.1289	-6.27552	1	[[] [] [] [] []]		[]
O=C1C2(C)C(C3C(C4(C)C(CC(O)(CC)CC4)CC3)CC2)CC1	1	3	-6.26142	1.0096	47.8949	-58.4362	-10.1354	-29.8922	-6.26142	1	[[9 9 9 9 9] [1232 1235 1237 1234 1231] [82 82 82 82 82] [10 10 10 10 10] [0.6 0.6 0.6 0.6 0.6]]	2	[[9 9 9 9 9]]
O=C(O)c1ccc(O)cc1	1	4	-4.6824	3.56253	-27.3206	-67.2314	-9.76728	-22.8413	-4.6824	1	[[13 1 1 1 1 1 1 10 10 10 10 10 10 8 8 8 8 8 8 6 6 6 6 6 6 5 5 5 5 5 5 3 3 3 3 3 3 1 1 1 1 1 10 10 10 10 10 8 8 8 8 8 6 6 6 6 6 5 5 5 5 5 3 3 3 3 3] [3002 1234 1238 1242 1244 1240 1237 1234 1238 1242 1244 1240 1237 1234 1238 1242 1244 1240 1237 1234 1238 1242 1244 1240 1237 1234 1238 1242 1244 1240 1237 1234 1238 1242 1244 1240 1237 1231 1234 1237 1235 1232 1231 1234 1237 1235 1232 1231 1234 1237…	8 9	[13 13]
O=C(O)c1ccc(O)cc1	1	4	-4.48856	1.12097	-27.085	-78.251	-11.015	-19.9679	-4.48856	1	[12 1951 128 2 2]	5 6	[12 12]
O=C(O)c1ccc(O)cc1	1	4	-4.43925	0.570768	-27.3045	-45.8894	-10.5271	-18.7022	-4.43925	1	[13 3002 197 1 1]	8	13
O=C(O)c1ccc(O)cc1	1	4	-4.43807	1.11555	-27.3018	-42.8728	-9.66223	-18.6887	-4.43807	1	[13 3002 197 1 1]	8	13
O=C(O)c1ccc(O)cc1	1	4	-4.39598	1.32286	-27.1618	-58.7041	-9.06785	-18.1384	-4.39598	1	[15 4352 286 3 2.6]	10 11	[15 15]
O=C(OC)CCCCCCCC=CCC=CCC=CCC	1	5	-7.62169	1.4187	14.6239	-58.4874	-9.71543	-37.5766	-7.62169	1	[[] [] [] [] []]		[]
O=C(OC)CCCCCCCC=CCC=CCC=CCC	1	5	-7.26954	1.60735	19.7153	-61.7442	-8.73558	-35.7007	-7.26954	1	[[] [] [] [] []]		[]
O=C(OC)CCCCCCCC=CCC=CCC=CCC	1	5	-7.23395	1.49025	90.98	-53.3542	-8.79651	-36.6198	-7.23395	1	[[48 26 26 26 26 26] [1951 1232 1235 1237 1234 1231] [128 82 82 82 82 82] [2 10 10 10 10 10] [1.3 0.6 0.6 0.6 0.6 0.6]]	2 5	[[26 26 26 26 26] 48]
O=C(OC)CCCCCCCC=CCC=CCC=CCC	1	5	-7.17497	1.79007	19.2629	-53.7574	-8.63282	-39.1438	-7.17497	1	[[1 1 1 1 1 1 50 50 50 50 50 50] [3476 3480 3484 3486 3482 3479 1234 1238 1242 1244 1240 1237] [231 231 231 231 231 231 82 82 82 82 82 82] [10 10 10 10 10 10 10 10 10 10 10 10] [0.8 0.8 0.8 0.8 0.8 0.8 1.2 1.2 1.2 1.2 1.2 1.2]]	2 12 13	[[50 50 50 50 50 50] [50 50 50 50 50 50] [1 1 1 1 1 1]]
O=C(OC)CCCCCCCC=CCC=CCC=CCC	1	5	-7.14707	3.02061	17.8241	-58.5678	-8.64516	-33.354	-7.14707	1	[[] [] [] [] []]		[]
O=C(OC)CCCCCCCC=CCC=CCCCCC	1	6	-7.44262	1.63645	21.227	-48.2864	-8.80785	-36.1068	-7.44262	1	[[] [] [] [] []]		[]
O=C(OC)CCCCCCCC=CCC=CCCCCC	1	6	-7.42711	1.46619	33.3848	-58.3092	-9.34975	-33.5545	-7.42711	1	[[] [] [] [] []]		[]
O=C(OC)CCCCCCCC=CCC=CCCCCC	1	6	-7.12651	1.82768	19.2139	-57.4861	-9.12704	-35.564	-7.12651	1	[[] [] [] [] []]		[]
O=C(OC)CCCCCCCC=CCC=CCCCCC	1	6	-7.11351	1.94276	24.3311	-44.0512	-9.66333	-35.6592	-7.11351	1	[[] [] [] [] []]		[]
O=C(OC)CCCCCCCC=CCC=CCCCCC	1	6	-7.08946	1.56844	19.309	-61.496	-9.63352	-37.3324	-7.08946	1	[[50 50] [1772 1779] [116 117] [4 4] [1.1 1.6]]	3 4 14	[50 50 50]
O=C(OC)CCCCCCCC=CCCCCCCCC	1	7	-7.44709	1.8687	29.5549	-46.9959	-9.17996	-32.1054	-7.44709	1	[[] [] [] [] []]		[]
O=C(OC)CCCCCCCC=CCCCCCCCC	1	7	-7.4316	2.54702	94.9946	-54.5527	-10.3776	-33.6713	-7.4316	1	[52 1054 70 4 0.8]	15	52
O=C(OC)CCCCCCCC=CCCCCCCCC	1	7	-6.98761	1.62934	18.8298	-62.4249	-9.33146	-34.7538	-6.98761	1	[52 1066 71 4 1]	16	52
O=C(OC)CCCCCCCC=CCCCCCCCC	1	7	-6.98316	1.91964	22.6733	-54.5005	-9.72596	-35.2642	-6.98316	1	[[] [] [] [] []]		[]
O=C(OC)CCCCCCCC=CCCCCCCCC	1	7	-6.97335	1.72443	23.8959	-49.8495	-9.25069	-37.9695	-6.97335	1	[[33 33 33 33 33 33] [1234 1238 1242 1244 1240 1237] [82 82 82 82 82 82] [10 10 10 10 10 10] [0.5 0.5 0.5 0.5 0.5 0.5]]	2	[[33 33 33 33 33 33]]
O=C(OC)CCCCCCCCCCCCCCCC#C	1	8	-7.33727	0.849417	20.2612	-60.1137	-9.09568	-36.4565	-7.33727	1	[[] [] [] [] []]		[]
O=C(OC)CCCCCCCCCCCCCCCC#C	1	8	-7.29329	1.70392	22.1971	-50.3773	-9.4079	-36.4584	-7.29329	1	[[] [] [] [] []]		[]
O=C(OC)CCCCCCCCCCCCCCCC#C	1	8	-7.26531	1.70417	26.967	-54.4428	-8.9606	-33.1009	-7.26531	1	[[] [] [] [] []]		[]
O=C(OC)CCCCCCCCCCCCCCCC#C	1	8	-7.20475	1.66098	26.1088	-59.3885	-8.94802	-34.714	-7.20475	1	[[] [] [] [] []]		[]
O=C(OC)CCCCCCCCCCCCCCCC#C	1	8	-7.10289	0.860221	22.3536	-46.8913	-9.29495	-30.4925	-7.10289	1	[[] [] [] [] []]		[]
OC1CC=2C(C)(C3C(C4C(C)(C(C(CCC(C(C)C)CC)C)CC4)CC3)CC=2)CC1	1	9	-7.90913	1.97438	57.9639	-45.7397	-10.5446	-42.2519	-7.90913	1	[[61 30 30 30 30 30 30 73 73 73 73 73 73 73 73 73 73 73] [4371 5063 5067 5071 5069 5065 5062 1238 1242 1244 1240 1237 1234 1231 1234 1237 1235 1232] [287 332 332 332 332 332 332 82 82 82 82 82 82 82 82 82 82 82] [3 10 10 10 10 10 10 10 10 10 10 10 10 10 10 10 10 10] [0.9 0.6 0.6 0.6 0.6 0.6 0.6 0.6 0.6 0.6 0.6 0.6 0.6 0.5 0.5 0.5 0.5 0.5]]	2 17 18	[[73 73 73 73 73 73 73 73 73 73 73] 61 [30 30 30 30 30 30]]
OC1CC=2C(C)(C3C(C4C(C)(C(C(CCC(C(C)C)CC)C)CC4)CC3)CC=2)CC1	1	9	-7.61618	2.19265	53.7918	-59.0937	-10.1398	-43.7223	-7.61618	1	[[61 63 63 63 63 63] [3002 1231 1234 1237 1235 1232] [197 82 82 82 82 82] [1 10 10 10 10 10] [3.1 1.1 1.1 1.1 1.1 1.1]]	2 12 8 9	[[63 63 63 63 63] [63 63 63 63 63] 61 61]
OC1CC=2C(C)(C3C(C4C(C)(C(C(CCC(C(C)C)CC)C)CC4)CC3)CC=2)CC1	1	9	-7.61219	1.7568	52.4108	-65.8221	-10.3005	-42.2558	-7.61219	1	[[] [] [] [] []]		[]
OC1CC=2C(C)(C3C(C4C(C)(C(C(CCC(C(C)C)CC)C)CC4)CC3)CC=2)CC1	1	9	-7.60729	1.30834	50.852	-72.2359	-9.94385	-43.4062	-7.60729	1	[[56 56 56 56 56] [1231 1234 1237 1235 1232] [82 82 82 82 82] [10 10 10 10 10] [0.9 0.9 0.9 0.9 0.9]]	2	[[56 56 56 56 56]]
OC1CC=2C(C)(C3C(C4C(C)(C(C(CCC(C(C)C)CC)C)CC4)CC3)CC=2)CC1	1	9	-7.53953	1.1287	54.5312	-70.3553	-9.92174	-41.259	-7.53953	1	[61 3002 197 1 2.7]	8 9	[61 61]
O=C(O)C(=CC(=O)O)CC(=O)O	1	10	-5.26899	4.20923	-124.506	-66.7199	-10.5944	-31.3283	-5.26899	1	[[1 13 17 1 1 1 1 1 1 5 5 5 5 5 5 5 5 5 5 5] [3002 3002 3002 1234 1238 1242 1244 1240 1237 1234 1238 1242 1244 1240 1237 1234 1237 1235 1232 1231] [197 197 197 82 82 82 82 82 82 82 82 82 82 82 82 82 82 82 82 82] [1 1 1 10 10 10 10 10 10 10 10 10 10 10 10 10 10 10 10 10] [0.5 3.9 7.9 0.5 0.5 0.5 0.5 0.5 0.5 0.7 0.7 0.7 0.7 0.7 0.7 0.7 0.7 0.7 0.7 0.7]]	2 8 9	[[1 1 1 1 1 1 5 5 5 5 5 5 5 5 5 5 5] [1 13 17] [13 17]]
O=C(O)C(=CC(=O)O)CC(=O)O	1	10	-5.24341	1.89439	-126.329	-65.935	-10.8254	-26.4907	-5.24341	1	[[17 8] [3002 1951] [197 128] [1 2] [3.4 1.6]]	5 6 8 9	[8 8 17 17]
O=C(O)C(=CC(=O)O)CC(=O)O	1	10	-5.19682	1.97142	-126.298	-78.9674	-11.1903	-29.2446	-5.19682	1	[[17 8] [3002 1951] [197 128] [1 2] [7.3 2.4]]	5 6 8 9	[8 8 17 17]
O=C(O)C(=CC(=O)O)CC(=O)O	1	10	-5.18178	1.74249	-127.352	-82.1425	-9.74227	-27.015	-5.18178	1	[[17 8] [3002 1951] [197 128] [1 2] [3.7 2.3]]	5 6 8 9	[8 8 17 17]
O=C(O)C(=CC(=O)O)CC(=O)O	1	10	-5.13925	2.29006	-129.086	-64.4701	-9.984	-30.0762	-5.13925	1	[[1 17 1 1 1 1 1 1] [3002 3002 1234 1238 1242 1244 1240 1237] [197 197 82 82 82 82 82 82] [1 1 10 10 10 10 10 10] [0.6 8.1 0.5 0.5 0.5 0.5 0.5 0.5]]	2 8 9	[[1 1 1 1 1 1] [1 17] 17]
O(C)C1C(=C)C(OC)CCC(=C)C(OC)CC(C(=C)C)C1	1	11	-6.924	1.82728	85.344	-45.0452	-10.1445	-33.8313	-6.924	1	[[25 25 25 25 25 43 43 43 43 43 43] [1234 1237 1235 1232 1231 5014 5016 5012 5008 5007 5010] [82 82 82 82 82 329 329 329 329 329 329] [10 10 10 10 10 10 10 10 10 10 10] [0.5 0.5 0.5 0.5 0.5 0.5 0.5 0.5 0.5 0.5 0.5]]	2 19	[[25 25 25 25 25] [43 43 43 43 43 43]]
O(C)C1C(=C)C(OC)CCC(=C)C(OC)CC(C(=C)C)C1	1	11	-6.75285	1.41884	85.062	-70.4427	-9.82998	-34.258	-6.75285	1	[[] [] [] [] []]		[]
O(C)C1C(=C)C(OC)CCC(=C)C(OC)CC(C(=C)C)C1	1	11	-6.67909	1.588	19.5509	-43.861	-10.322	-31.6825	-6.67909	1	[[] [] [] [] []]		[]
O(C)C1C(=C)C(OC)CCC(=C)C(OC)CC(C(=C)C)C1	1	11	-6.67432	0.690605	88.1406	-85.4102	-10.2299	-31.0052	-6.67432	1	[[] [] [] [] []]		[]
O(C)C1C(=C)C(OC)CCC(=C)C(OC)CC(C(=C)C)C1	1	11	-6.53741	0.748837	104.424	-70.3028	-9.67809	-27.2243	-6.53741	1	[[25 25 25 25 25 40 40 40 40 40] [1234 1237 1235 1232 1231 1234 1237 1235 1232 1231] [82 82 82 82 82 82 82 82 82 82] [10 10 10 10 10 10 10 10 10 10] [0.5 0.5 0.5 0.5 0.5 0.8 0.8 0.8 0.8 0.8]]	2	[[25 25 25 25 25 40 40 40 40 40]]
O=C1c2c(O)cc(O)cc2OC(c2ccc(O)cc2)=C1	1	12	-6.04533	1.73063	-27.6478	-68.7836	-12.4258	-31.3045	-6.04533	1	[[27 15 16 16 16 16 16 16 23 23 23 23 23 23 21 21 21 21 21 21 20 20 20 20 20 20 18 18 18 18 18 18 17 17 17 17 17 17] [3002 1951 1234 1238 1242 1244 1240 1237 1234 1238 1242 1244 1240 1237 1234 1238 1242 1244 1240 1237 1234 1238 1242 1244 1240 1237 1234 1238 1242 1244 1240 1237 1234 1238 1242 1244 1240 1237] [197 128 82 82 82 82 82 82 82 82 82 82 82 82 82 82 82 82 82 82 82 82 82 82 82 82 82 82 82 …	5 8 9	[15 27 27]
O=C1c2c(O)cc(O)cc2OC(c2ccc(O)cc2)=C1	1	12	-6.01391	0.8265	-29.1152	-103.274	-14.1108	-27.8267	-6.01391	1	[[25 27 16 16 16 16 16 23 23 23 23 23 21 21 21 21 21 20 20 20 20 20 18 18 18 18 18 17 17 17 17 17] [6743 3003 1231 1234 1237 1235 1232 1231 1234 1237 1235 1232 1231 1234 1237 1235 1232 1231 1234 1237 1235 1232 1231 1234 1237 1235 1232 1231 1234 1237 1235 1232] [438 197 82 82 82 82 82 82 82 82 82 82 82 82 82 82 82 82 82 82 82 82 82 82 82 82 82 82 82 82 82 82] [3 1 10 10 10 10 10 10 10 10 10 10 10 …	8 20	[27 25]
O=C1c2c(O)cc(O)cc2OC(c2ccc(O)cc2)=C1	1	12	-5.8483	1.82658	-27.3647	-79.1219	-11.9821	-27.3627	-5.8483	1	[[] [] [] [] []]		[]
O=C1c2c(O)cc(O)cc2OC(c2ccc(O)cc2)=C1	1	12	-5.83616	1.97031	-27.0492	-82.4698	-11.9825	-29.4037	-5.83616	1	[[25 27 16 23 21 20 18 17] [4371 4352 1781 1781 1781 1781 1781 1781] [287 286 117 117 117 117 117 117] [3 3 10 10 10 10 10 10] [3.7 1.3 0.5 0.5 0.5 0.5 0.5 0.5]]	21 10 17 22	[[16 23 21 20 18 17] 27 25 25]
O=C1c2c(O)cc(O)cc2OC(c2ccc(O)cc2)=C1	1	12	-5.71977	0.856841	-26.0221	-86.6654	-13.7254	-23.5321	-5.71977	1	[[25 27 11 12 14 16 23 24] [3002 3013 1774 1774 1774 1774 1774 1774] [197 198 116 116 116 116 116 116] [1 1 10 10 10 10 10 10] [2.9 2.1 0.6 0.6 0.6 0.6 0.6 0.6]]	23 8 9 24 25	[[11 12 14 16 23 24] 25 25 27 27]
O=C(O)C1C(O)C(O)C(OC2C(OC3C(O)C(O)C(O)C(CO)O3)C(O)C(O)C(C(=O)O)O2)C(Oc2cc(O)c3C(=O)C=C(c4ccc(O)cc4)Oc3c2)O1	1	13	-10.0807	1.51099	344.897	-140.13	-13.1942	-64.1774	-10.0807	1	[[54 82 86 1 53 54] [3002 4371 4337 1032 1774 6753] [197 287 285 68 116 438] [1 3 3 2 4 2] [3.3 2.5 2.6 0.8 0.5 2.2]]	26 3 8 9 27 28 17 22 29 30	[1 53 54 54 86 86 82 82 54 54]
O=C(O)C1C(O)C(O)C(OC2C(OC3C(O)C(O)C(O)C(CO)O3)C(O)C(O)C(C(=O)O)O2)C(Oc2cc(O)c3C(=O)C=C(c4ccc(O)cc4)Oc3c2)O1	1	13	-10.0761	2.56476	182.269	-97.2011	-15.1551	-66.1761	-10.0761	1	[[86 88 58 48 48 48 48 48 48 48 48 48 48 48] [4337 4337 1774 1234 1238 1242 1244 1240 1237 1231 1234 1237 1235 1232] [285 285 116 82 82 82 82 82 82 82 82 82 82 82] [3 3 4 10 10 10 10 10 10 10 10 10 10 10] [1.2 0.8 0.7 0.7 0.7 0.7 0.7 0.7 0.7 0.7 0.7 0.7 0.7 0.7]]	2 3 27	[[48 48 48 48 48 48 48 48 48 48 48] 58 [86 88]]
O=C(O)C1C(O)C(O)C(OC2C(OC3C(O)C(O)C(O)C(CO)O3)C(O)C(O)C(C(=O)O)O2)C(Oc2cc(O)c3C(=O)C=C(c4ccc(O)cc4)Oc3c2)O1	1	13	-9.83568	2.3013	185.205	-91.8017	-13.3845	-60.3812	-9.83568	1	[[48 69] [3002 1781] [197 117] [1 4] [0.6 0.5]]	4 8	[69 48]
O=C(O)C1C(O)C(O)C(OC2C(OC3C(O)C(O)C(O)C(CO)O3)C(O)C(O)C(C(=O)O)O2)C(Oc2cc(O)c3C(=O)C=C(c4ccc(O)cc4)Oc3c2)O1	1	13	-9.83054	2.82496	184.72	-119.113	-14.142	-65.9579	-9.83054	1	[[75 19 90 26 24 21 20 2 20 19 18 5 3 6 16 14 11 9 7] [4337 1056 1056 1056 1056 1056 1056 1066 1066 1066 1066 1066 1066 1072 1072 1072 1072 1072 1072] [285 70 70 70 70 70 70 71 71 71 71 71 71 71 71 71 71 71 71] [3 10 10 10 10 10 10 10 10 10 10 10 10 10 10 10 10 10 10] [0.5 0.5 0.5 0.5 0.5 0.5 0.5 1.2 1.2 1.2 1.2 1.2 1.2 0.8 0.8 0.8 0.8 0.8 0.8]]	31 32 33 27	[[19 90 26 24 21 20] [2 20 19 18 5 3 6 16 14 11 9 7] [2 20 19 18 5 3] 75]
O=C(O)C1C(O)C(O)C(OC2C(OC3C(O)C(O)C(O)C(CO)O3)C(O)C(O)C(C(=O)O)O2)C(Oc2cc(O)c3C(=O)C=C(c4ccc(O)cc4)Oc3c2)O1	1	13	-9.56782	2.2978	174.111	-114.312	-13.864	-62.7598	-9.56782	1	[[22 56 86 1] [1065 3002 4371 1066] [70 197 287 71] [1 1 3 4] [3.7 2 3 1.1]]	34 35 16 8 9 17 22	[22 22 1 56 56 86 86]
O=C1c2c(O)cc(OC3C(OC4C(O)C(O)C(O)C(C)O4)C(O)C(O)C(CO)O3)cc2OC(c2ccc(O)cc2)=C1	1	14	-9.12707	2.26238	125.476	-108.337	-14.7683	-56.7456	-9.12707	1	[[62 68 25] [3002 1064 1774] [197 70 116] [1 1 4] [4.3 3.5 0.5]]	34 35 3 8 9	[68 68 25 62 62]
O=C1c2c(O)cc(OC3C(OC4C(O)C(O)C(O)C(C)O4)C(O)C(O)C(CO)O3)cc2OC(c2ccc(O)cc2)=C1	1	14	-8.92257	1.30758	131.114	-78.3273	-13.0358	-46.7602	-8.92257	1	[[55 42] [3002 1951] [197 128] [1 2] [7.1 2.1]]	5 6 8 9	[42 42 55 55]
O=C1c2c(O)cc(OC3C(OC4C(O)C(O)C(O)C(C)O4)C(O)C(O)C(CO)O3)cc2OC(c2ccc(O)cc2)=C1	1	14	-8.78568	1.25193	133.579	-130.252	-13.5176	-50.5789	-8.78568	1	[[64 60] [3003 1951] [197 128] [1 2] [2.5 0.8]]	5 8 9	[60 64 64]
O=C1c2c(O)cc(OC3C(OC4C(O)C(O)C(O)C(C)O4)C(O)C(O)C(CO)O3)cc2OC(c2ccc(O)cc2)=C1	1	14	-8.71903	2.29499	123.359	-125.009	-13.0874	-49.5079	-8.71903	1	[[68 60] [1064 1951] [70 128] [1 2] [2.2 0.5]]	34 35 5	[68 68 60]
O=C1c2c(O)cc(OC3C(OC4C(O)C(O)C(O)C(C)O4)C(O)C(O)C(CO)O3)cc2OC(c2ccc(O)cc2)=C1	1	14	-8.68243	2.17389	130.298	-98.5683	-12.5713	-41.312	-8.68243	1	[66 1774 116 4 0.6]	3	66
O=C1c2c(O)cc(OC3C(O)C(O)C(O)CO3)cc2OC(c2ccc(O)cc2)=C1	1	15	-7.31186	1.50374	63.5639	-79.1432	-12.4939	-43.2922	-7.31186	1	[1 3002 197 1 0.5]	8	1
O=C1c2c(O)cc(OC3C(O)C(O)C(O)CO3)cc2OC(c2ccc(O)cc2)=C1	1	15	-7.27082	1.97352	83.8364	-71.6361	-12.1526	-32.1484	-7.27082	1	[[1 1 1 1 1] [6617 6619 6616 6613 6614] [430 430 430 430 430] [10 10 10 10 10] [0.6 0.6 0.6 0.6 0.6]]	36	[[1 1 1 1 1]]
O=C1c2c(O)cc(OC3C(O)C(O)C(O)CO3)cc2OC(c2ccc(O)cc2)=C1	1	15	-7.10849	2.3689	61.0898	-70.0529	-12.1439	-44.8141	-7.10849	1	[[44 46 46 46 6 6 6 6 6 6 28 36 34 33 31 29] [3002 3002 3003 6753 1234 1238 1242 1244 1240 1237 1056 1056 1056 1056 1056 1056] [197 197 197 438 82 82 82 82 82 82 70 70 70 70 70 70] [1 1 1 2 10 10 10 10 10 10 10 10 10 10 10 10] [3.4 3.2 1.1 0.6 0.6 0.6 0.6 0.6 0.6 0.6 0.6 0.6 0.6 0.6 0.6 0.6]]	31 2 8 9 29	[[28 36 34 33 31 29] [6 6 6 6 6 6] [44 46 46] [44 46] 46]
O=C1c2c(O)cc(OC3C(O)C(O)C(O)CO3)cc2OC(c2ccc(O)cc2)=C1	1	15	-6.94231	1.33145	59.4765	-89.5587	-14.7935	-28.0561	-6.94231	1	[[] [] [] [] []]		[]
O=C1c2c(O)cc(OC3C(O)C(O)C(O)CO3)cc2OC(c2ccc(O)cc2)=C1	1	15	-6.91069	2.93027	55.183	-81.6739	-13.515	-42.6429	-6.91069	1	[[34 40 44 46 38 38 38 38 38] [3002 4371 4324 4404 1231 1234 1237 1235 1232] [197 287 284 289 82 82 82 82 82] [1 3 3 2 10 10 10 10 10] [0.5 1.4 1 1.3 1.3 1.3 1.3 1.3 1.3]]	2 12 8 37 17 38	[[38 38 38 38 38] [38 38 38 38 38] 34 44 40 46]
O=C(OCC(CCCC)CC)c1ccccc1	1	16	-6.51205	1.21334	116.102	-49.7093	-8.9919	-25.0956	-6.51205	1	[[] [] [] [] []]		[]
O=C(OCC(CCCC)CC)c1ccccc1	1	16	-6.26119	1.74523	44.0682	-47.5291	-9.45791	-29.159	-6.26119	1	[[] [] [] [] []]		[]
O=C(OCC(CCCC)CC)c1ccccc1	1	16	-6.23442	1.45828	45.1421	-59.1992	-8.91311	-29.6829	-6.23442	1	[[32 32 32 32 32 32 32 32 32 32 32] [3473 3476 3479 3477 3474 3476 3480 3484 3486 3482 3479] [231 231 231 231 231 231 231 231 231 231 231] [10 10 10 10 10 10 10 10 10 10 10] [0.5 0.5 0.5 0.5 0.5 0.8 0.8 0.8 0.8 0.8 0.8]]	13	[[32 32 32 32 32 32 32 32 32 32 32]]
O=C(OCC(CCCC)CC)c1ccccc1	1	16	-6.21439	1.29218	110.175	-74.6183	-10.2059	-30.754	-6.21439	1	[[19 19 19 19 19 32 32 32 32 32 32] [1234 1237 1235 1232 1231 3476 3480 3484 3486 3482 3479] [82 82 82 82 82 231 231 231 231 231 231] [10 10 10 10 10 10 10 10 10 10 10] [0.5 0.5 0.5 0.5 0.5 0.6 0.6 0.6 0.6 0.6 0.6]]	2 13	[[19 19 19 19 19] [32 32 32 32 32 32]]
O=C(OCC(CCCC)CC)c1ccccc1	1	16	-6.19757	1.64329	42.808	-53.7291	-9.52375	-28.5201	-6.19757	1	[[29 29 29 29 29 29 38 38 38 38 38 38 36 36 36 36 36 36 34 34 34 34 34 34 32 32 32 32 32 32 30 30 30 30 30 30] [1237 1240 1244 1242 1238 1234 1237 1240 1244 1242 1238 1234 1237 1240 1244 1242 1238 1234 1237 1240 1244 1242 1238 1234 1237 1240 1244 1242 1238 1234 1237 1240 1244 1242 1238 1234] [82 82 82 82 82 82 82 82 82 82 82 82 82 82 82 82 82 82 82 82 82 82 82 82 82 82 82 82 82 82 82 82 82 82 82 …		[]
O=C(O)C=Cc1cc(O)c(O)cc1	1	17	-5.33119	1.77602	-53.1017	-67.095	-11.0732	-29.4327	-5.33119	1	[[20 1 1 1 1 1 1 9 9 9 9 9 9 7 7 7 7 7 7 6 6 6 6 6 6 5 5 5 5 5 5 3 3 3 3 3 3] [3002 1234 1238 1242 1244 1240 1237 1234 1238 1242 1244 1240 1237 1234 1238 1242 1244 1240 1237 1234 1238 1242 1244 1240 1237 1234 1238 1242 1244 1240 1237 1234 1238 1242 1244 1240 1237] [197 82 82 82 82 82 82 82 82 82 82 82 82 82 82 82 82 82 82 82 82 82 82 82 82 82 82 82 82 82 82 82 82 82 82 82 82] [1 10 10 10 10 10 10…	8 9	[20 20]
O=C(O)C=Cc1cc(O)c(O)cc1	1	17	-5.2566	0.982624	-52.9323	-69.5813	-10.6018	-29.5992	-5.2566	1	[20 3002 197 1 5.5]	8 9	[20 20]
O=C(O)C=Cc1cc(O)c(O)cc1	1	17	-5.22688	0.508332	-54.2493	-90.1138	-11.4738	-22.5205	-5.22688	1	[[1 9 7 6 5 3] [1774 1774 1774 1774 1774 1774] [116 116 116 116 116 116] [10 10 10 10 10 10] [0.5 0.5 0.5 0.5 0.5 0.5]]	23	[[1 9 7 6 5 3]]
O=C(O)C=Cc1cc(O)c(O)cc1	1	17	-5.21303	0.984018	-54.3614	-63.1111	-11.0008	-26.3842	-5.21303	1	[[20 1 1 1 1 1 1 9 9 9 9 9 9 7 7 7 7 7 7 6 6 6 6 6 6 5 5 5 5 5 5 3 3 3 3 3 3] [3002 1234 1238 1242 1244 1240 1237 1234 1238 1242 1244 1240 1237 1234 1238 1242 1244 1240 1237 1234 1238 1242 1244 1240 1237 1234 1238 1242 1244 1240 1237 1234 1238 1242 1244 1240 1237] [197 82 82 82 82 82 82 82 82 82 82 82 82 82 82 82 82 82 82 82 82 82 82 82 82 82 82 82 82 82 82 82 82 82 82 82 82] [1 10 10 10 10 10 10…	8 9	[20 20]
O=C(O)C=Cc1cc(O)c(O)cc1	1	17	-5.10281	2.7881	-54.3708	-81.3193	-10.3902	-28.6181	-5.10281	1	[[16 18 1 1 1 1 1 9 9 9 9 9 7 7 7 7 7 6 6 6 6 6 5 5 5 5 5 3 3 3 3 3] [3002 6743 1231 1234 1237 1235 1232 1231 1234 1237 1235 1232 1231 1234 1237 1235 1232 1231 1234 1237 1235 1232 1231 1234 1237 1235 1232 1231 1234 1237 1235 1232] [197 438 82 82 82 82 82 82 82 82 82 82 82 82 82 82 82 82 82 82 82 82 82 82 82 82 82 82 82 82 82 82] [1 3 10 10 10 10 10 10 10 10 10 10 10 10 10 10 10 10 10 10 10 10 10 …	8 9 20 39	[16 16 18 18]
Oc1c(O)ccc(C2C(O)Cc3c(O)cc(O)cc3O2)c1	1	18	-6.19555	1.62019	-12.8033	-89.937	-13.4674	-28.7987	-6.19555	1	[[34 28 28 28 28 28] [6753 6753 6751 6748 6747 6749] [438 438 438 438 438 438] [2 10 10 10 10 10] [1.5 0.5 0.5 0.5 0.5 0.5]]	29 30 40	[34 34 [28 28 28 28 28]]
Oc1c(O)ccc(C2C(O)Cc3c(O)cc(O)cc3O2)c1	1	18	-6.07271	1.11415	-9.31649	-114.026	-13.1041	-28.3053	-6.07271	1	[17 3002 197 1 3.5]	8 9	[17 17]
Oc1c(O)ccc(C2C(O)Cc3c(O)cc(O)cc3O2)c1	1	18	-5.99697	2.63122	-13.7003	-68.8235	-12.6187	-33.7475	-5.99697	1	[[30 34 34 34 34 34 34 21 21 21 21 21 21 28 28 28 28 28 28 26 26 26 26 26 26 25 25 25 25 25 25 24 24 24 24 24 24 22 22 22 22 22 22] [3002 5014 5016 5012 5008 5007 5010 1234 1238 1242 1244 1240 1237 1234 1238 1242 1244 1240 1237 1234 1238 1242 1244 1240 1237 1234 1238 1242 1244 1240 1237 1234 1238 1242 1244 1240 1237 1234 1238 1242 1244 1240 1237] [197 329 329 329 329 329 329 82 82 82 82 82 82 82 …	8 9 19	[30 30 [34 34 34 34 34 34]]
Oc1c(O)ccc(C2C(O)Cc3c(O)cc(O)cc3O2)c1	1	18	-5.93325	1.57157	-12.6518	-83.2666	-13.755	-28.3349	-5.93325	1	[34 3013 198 1 0.6]	24	34
Oc1c(O)ccc(C2C(O)Cc3c(O)cc(O)cc3O2)c1	1	18	-5.9025	1.39851	-9.34718	-90.0337	-13.6097	-28.1755	-5.9025	1	[[30 32 34] [4352 3013 6753] [286 198 438] [3 1 2] [0.6 0.7 1.6]]	24 10 29 30	[32 30 34 34]
O=C(OC(C=CC(C)C)C(C)C1C2(C)C(C3C(C4(C)C5(C(OC)C3)C(C5)CC4)CC2)CC1)C(C)(C)C	1	19	-8.27486	2.14606	162.911	-57.6645	-10.2221	-43.7768	-8.27486	1	[[79 79 79 79 79 79] [3476 3480 3484 3486 3482 3479] [231 231 231 231 231 231] [10 10 10 10 10 10] [0.6 0.6 0.6 0.6 0.6 0.6]]	13	[[79 79 79 79 79 79]]
O=C(OC(C=CC(C)C)C(C)C1C2(C)C(C3C(C4(C)C5(C(OC)C3)C(C5)CC4)CC2)CC1)C(C)(C)C	1	19	-8.08928	2.71333	171.429	-30.7169	-10.0738	-46.8658	-8.08928	1	[[51 51 51 51 51] [1231 1234 1237 1235 1232] [82 82 82 82 82] [10 10 10 10 10] [0.5 0.5 0.5 0.5 0.5]]	2	[[51 51 51 51 51]]
O=C(OC(C=CC(C)C)C(C)C1C2(C)C(C3C(C4(C)C5(C(OC)C3)C(C5)CC4)CC2)CC1)C(C)(C)C	1	19	-8.02877	1.46096	156.494	-47.1046	-9.68522	-44.0702	-8.02877	1	[[] [] [] [] []]		[]
O=C(OC(C=CC(C)C)C(C)C1C2(C)C(C3C(C4(C)C5(C(OC)C3)C(C5)CC4)CC2)CC1)C(C)(C)C	1	19	-8.01998	1.56204	166.316	-71.8881	-10.7552	-43.6552	-8.01998	1	[[] [] [] [] []]		[]
O=C(OC(C=CC(C)C)C(C)C1C2(C)C(C3C(C4(C)C5(C(OC)C3)C(C5)CC4)CC2)CC1)C(C)(C)C	1	19	-7.9889	1.61517	163.023	-75.4998	-9.99751	-45.8779	-7.9889	1	[[] [] [] [] []]		[]
OC1C(=C)CC2(C)C3C(C4C(C)(C(C(CCCC(C)C)C)CC4)CC3)CCC2C1	1	20	-7.68308	1.61712	83.004	-60.1113	-9.89342	-41.5818	-7.68308	1	[[63 63 63 63 63 63] [1234 1238 1242 1244 1240 1237] [82 82 82 82 82 82] [10 10 10 10 10 10] [0.5 0.5 0.5 0.5 0.5 0.5]]	2	[[63 63 63 63 63 63]]
OC1C(=C)CC2(C)C3C(C4C(C)(C(C(CCCC(C)C)C)CC4)CC3)CCC2C1	1	20	-7.57518	2.36052	86.3332	-55.2424	-9.85416	-35.1646	-7.57518	1	[[68 50 50 50 50 50 50] [3002 1234 1238 1242 1244 1240 1237] [197 82 82 82 82 82 82] [1 10 10 10 10 10 10] [3.4 0.5 0.5 0.5 0.5 0.5 0.5]]	2 8 9	[[50 50 50 50 50 50] 68 68]
OC1C(=C)CC2(C)C3C(C4C(C)(C(C(CCCC(C)C)C)CC4)CC3)CCC2C1	1	20	-7.56186	2.23317	107.194	-69.2381	-9.51041	-29.3431	-7.56186	1	[[] [] [] [] []]		[]
OC1C(=C)CC2(C)C3C(C4C(C)(C(C(CCCC(C)C)C)CC4)CC3)CCC2C1	1	20	-7.2718	1.92257	74.4248	-51.9449	-10.0642	-37.7338	-7.2718	1	[[] [] [] [] []]		[]
OC1C(=C)CC2(C)C3C(C4C(C)(C(C(CCCC(C)C)C)CC4)CC3)CCC2C1	1	20	-7.20497	2.32954	90.272	-56.9877	-9.61131	-24.3207	-7.20497	1	[[] [] [] [] []]		[]
O=C1c2c(O)cc(O)cc2OC(c2ccccc2)=C1	1	21	-6.26365	1.06004	-15.312	-86.3181	-11.1928	-28.7937	-6.26365	1	[[28 12 12 12 12 12 12 13 13 13 13 13 13 15 15 15 15 15 15 17 17 17 17 17 17 24 24 24 24 24 24 25 25 25 25 25 25 12 12 12 12 12 13 13 13 13 13 15 15 15 15 15 17 17 17 17 17 24 24 24 24 24 25 25 25 25 25] [3002 1237 1240 1244 1242 1238 1234 1237 1240 1244 1242 1238 1234 1237 1240 1244 1242 1238 1234 1237 1240 1244 1242 1238 1234 1237 1240 1244 1242 1238 1234 1237 1240 1244 1242 1238 1234 1232 1235…	8	28
O=C1c2c(O)cc(O)cc2OC(c2ccccc2)=C1	1	21	-6.06444	1.23801	-11.6192	-71.9653	-11.6631	-31.6512	-6.06444	1	[[28 16 17 17 17 17 17 17 24 24 24 24 24 24 22 22 22 22 22 22 21 21 21 21 21 21 19 19 19 19 19 19 18 18 18 18 18 18] [3002 1951 1234 1238 1242 1244 1240 1237 1234 1238 1242 1244 1240 1237 1234 1238 1242 1244 1240 1237 1234 1238 1242 1244 1240 1237 1234 1238 1242 1244 1240 1237 1234 1238 1242 1244 1240 1237] [197 128 82 82 82 82 82 82 82 82 82 82 82 82 82 82 82 82 82 82 82 82 82 82 82 82 82 82 82 …	5 8 9	[16 28 28]
O=C1c2c(O)cc(O)cc2OC(c2ccccc2)=C1	1	21	-5.72749	1.75883	-11.0534	-72.7818	-11.0279	-26.8976	-5.72749	1	[[] [] [] [] []]		[]
O=C1c2c(O)cc(O)cc2OC(c2ccccc2)=C1	1	21	-5.58433	1.17301	-14.2327	-68.0095	-11.8453	-21.1265	-5.58433	1	[[28 12 13 15 17 24 25] [3002 6749 6749 6749 6749 6749 6749] [197 438 438 438 438 438 438] [1 10 10 10 10 10 10] [0.5 1.1 1.1 1.1 1.1 1.1 1.1]]	8 40 41	[28 [12 13 15 17 24 25] [12 13 15 17 24 25]]
O=C1c2c(O)cc(O)cc2OC(c2ccccc2)=C1	1	21	-5.55206	1.12564	-10.9912	-66.8698	-11.7437	-23.4564	-5.55206	1	[[12 12 12 12 12 13 13 13 13 13 15 15 15 15 15 17 17 17 17 17 24 24 24 24 24 25 25 25 25 25] [1235 1237 1234 1231 1232 1235 1237 1234 1231 1232 1235 1237 1234 1231 1232 1235 1237 1234 1231 1232 1235 1237 1234 1231 1232 1235 1237 1234 1231 1232] [82 82 82 82 82 82 82 82 82 82 82 82 82 82 82 82 82 82 82 82 82 82 82 82 82 82 82 82 82 82] [10 10 10 10 10 10 10 10 10 10 10 10 10 10 10 10 10 10 10 10 1…		[]
O(C)c1c(O)ccc(C=2Oc3c(c(O)cc(O)c3)C(=O)C=2)c1	1	22	-6.83641	1.19996	-13.6007	-86.2202	-12.3367	-34.8256	-6.83641	1	[[31 19 20 20 20 20 20 20 27 27 27 27 27 27 25 25 25 25 25 25 24 24 24 24 24 24 22 22 22 22 22 22 21 21 21 21 21 21] [3002 1951 1234 1238 1242 1244 1240 1237 1234 1238 1242 1244 1240 1237 1234 1238 1242 1244 1240 1237 1234 1238 1242 1244 1240 1237 1234 1238 1242 1244 1240 1237 1234 1238 1242 1244 1240 1237] [197 128 82 82 82 82 82 82 82 82 82 82 82 82 82 82 82 82 82 82 82 82 82 82 82 82 82 82 82 …	5 8 9	[19 31 31]
O(C)c1c(O)ccc(C=2Oc3c(c(O)cc(O)c3)C(=O)C=2)c1	1	22	-6.35753	0.893429	-14.4857	-85.0392	-13.6017	-26.1463	-6.35753	1	[[8 8 8 8 8 15 15 15 15 15 15 16 16 16 16 16 16 18 18 18 18 18 18 20 20 20 20 20 20 27 27 27 27 27 27 28 28 28 28 28 28 15 15 15 15 15 16 16 16 16 16 18 18 18 18 18 20 20 20 20 20 27 27 27 27 27 28 28 28 28 28] [6617 6619 6616 6613 6614 1237 1240 1244 1242 1238 1234 1237 1240 1244 1242 1238 1234 1237 1240 1244 1242 1238 1234 1237 1240 1244 1242 1238 1234 1237 1240 1244 1242 1238 1234 1237 1240 12…	36	[[8 8 8 8 8]]
O(C)c1c(O)ccc(C=2Oc3c(c(O)cc(O)c3)C(=O)C=2)c1	1	22	-6.22538	1.11921	-13.1164	-87.9925	-13.748	-31.9927	-6.22538	1	[[29 15 16 18 20 27 28 15 16 18 20 27 28 20 20 20 20 20 20 27 27 27 27 27 27 25 25 25 25 25 25 24 24 24 24 24 24 22 22 22 22 22 22 21 21 21 21 21 21] [3002 1228 1228 1228 1228 1228 1228 1774 1774 1774 1774 1774 1774 1234 1238 1242 1244 1240 1237 1234 1238 1242 1244 1240 1237 1234 1238 1242 1244 1240 1237 1234 1238 1242 1244 1240 1237 1234 1238 1242 1244 1240 1237 1234 1238 1242 1244 1240 1237] [1…	2 23 8 9	[[15 16 18 20 27 28] [15 16 18 20 27 28] 29 29]
O(C)c1c(O)ccc(C=2Oc3c(c(O)cc(O)c3)C(=O)C=2)c1	1	22	-6.22481	0.859954	-14.9183	-77.3833	-12.1277	-34.0786	-6.22481	1	[[31 33] [4371 3002] [287 197] [3 1] [2.2 1]]	8 17 22	[33 31 31]
O(C)c1c(O)ccc(C=2Oc3c(c(O)cc(O)c3)C(=O)C=2)c1	1	22	-6.22209	2.82974	-13.9403	-71.906	-12.1799	-33.6169	-6.22209	1	[31 4371 287 3 0.8]	17	31
O=C(O)C=Cc1ccccc1	1	23	-4.84339	1.43491	-37.4032	-55.4952	-9.2865	-21.591	-4.84339	1	[[17 1 1 1 1 1 1 10 10 10 10 10 10 8 8 8 8 8 8 7 7 7 7 7 7 5 5 5 5 5 5 3 3 3 3 3 3 1 1 1 1 1 10 10 10 10 10 8 8 8 8 8 7 7 7 7 7 5 5 5 5 5 3 3 3 3 3] [1951 1234 1238 1242 1244 1240 1237 1234 1238 1242 1244 1240 1237 1234 1238 1242 1244 1240 1237 1234 1238 1242 1244 1240 1237 1234 1238 1242 1244 1240 1237 1234 1238 1242 1244 1240 1237 1234 1237 1235 1232 1231 1234 1237 1235 1232 1231 1234 1237 1235…	5 6	[17 17]
O=C(O)C=Cc1ccccc1	1	23	-4.82932	0.982838	-38.6503	-58.5948	-9.58732	-19.8049	-4.82932	1	[[1 1 1 1 1 1 10 10 10 10 10 10 8 8 8 8 8 8 7 7 7 7 7 7 5 5 5 5 5 5 3 3 3 3 3 3 1 1 1 1 1 10 10 10 10 10 8 8 8 8 8 7 7 7 7 7 5 5 5 5 5 3 3 3 3 3] [1234 1238 1242 1244 1240 1237 1234 1238 1242 1244 1240 1237 1234 1238 1242 1244 1240 1237 1234 1238 1242 1244 1240 1237 1234 1238 1242 1244 1240 1237 1234 1238 1242 1244 1240 1237 1234 1237 1235 1232 1231 1234 1237 1235 1232 1231 1234 1237 1235 1232 12…		[]
O=C(O)C=Cc1ccccc1	1	23	-4.82843	2.85356	-39.5227	-63.9972	-8.96289	-24.73	-4.82843	1	[[18 1 1 1 1 1 10 10 10 10 10 8 8 8 8 8 7 7 7 7 7 5 5 5 5 5 3 3 3 3 3] [3002 1232 1235 1237 1234 1231 1232 1235 1237 1234 1231 1232 1235 1237 1234 1231 1232 1235 1237 1234 1231 1232 1235 1237 1234 1231 1232 1235 1237 1234 1231] [197 82 82 82 82 82 82 82 82 82 82 82 82 82 82 82 82 82 82 82 82 82 82 82 82 82 82 82 82 82 82] [1 10 10 10 10 10 10 10 10 10 10 10 10 10 10 10 10 10 10 10 10 10 10 10 10 …	8 9	[18 18]
O=C(O)C=Cc1ccccc1	1	23	-4.69514	1.63876	-38.1299	-57.1692	-9.11101	-19.2136	-4.69514	1	[[1 10 8 7 5 3] [1774 1774 1774 1774 1774 1774] [116 116 116 116 116 116] [10 10 10 10 10 10] [0.8 0.8 0.8 0.8 0.8 0.8]]	23	[[1 10 8 7 5 3]]
O=C(O)C=Cc1ccccc1	1	23	-4.66551	0.986043	-38.1437	-55.2014	-8.89782	-20.5807	-4.66551	1	[17 1054 70 4 0.5]	15	17
O=C(OCC(CCCC)CC)CCCCCCCCC(=O)OCC(CCCC)CC	1	24	-8.85368	1.89415	118.283	-45.547	-9.1739	-39.5073	-8.85368	1	[[28 28 5 5 5 5 5] [1772 1779 3473 3476 3479 3477 3474] [116 117 231 231 231 231 231] [4 4 10 10 10 10 10] [1 1.8 0.7 0.7 0.7 0.7 0.7]]	3 4 14 13	[28 28 28 [5 5 5 5 5]]
O=C(OCC(CCCC)CC)CCCCCCCCC(=O)OCC(CCCC)CC	1	24	-8.84597	1.52527	43.562	-52.7675	-10.7625	-43.8091	-8.84597	1	[[38 38 38 38 38 38] [5062 5065 5069 5071 5067 5063] [332 332 332 332 332 332] [10 10 10 10 10 10] [0.5 0.5 0.5 0.5 0.5 0.5]]	18	[[38 38 38 38 38 38]]
O=C(OCC(CCCC)CC)CCCCCCCCC(=O)OCC(CCCC)CC	1	24	-8.50364	1.38851	37.4407	-60.027	-10.1254	-42.6126	-8.50364	1	[28 1054 70 4 0.9]	15	28
O=C(OCC(CCCC)CC)CCCCCCCCC(=O)OCC(CCCC)CC	1	24	-8.42667	1.95128	30.3789	-92.6155	-9.05001	-47.1058	-8.42667	1	[[] [] [] [] []]		[]
O=C(OCC(CCCC)CC)CCCCCCCCC(=O)OCC(CCCC)CC	1	24	-8.40864	1.57715	37.9582	-53.5461	-9.08441	-45.4124	-8.40864	1	[[] [] [] [] []]		[]
OC1(C#C)C2(CC)C(C3C(C(=C)C2)C2C(=CCCC2)CC3)CC1	1	25	-6.63792	1.27657	61.3735	-71.6339	-10.2234	-31.281	-6.63792	1	[[] [] [] [] []]		[]
OC1(C#C)C2(CC)C(C3C(C(=C)C2)C2C(=CCCC2)CC3)CC1	1	25	-6.59727	1.11533	73.0274	-79.4979	-9.88246	-23.6422	-6.59727	1	[[18 18 18 18 18] [1231 1234 1237 1235 1232] [82 82 82 82 82] [10 10 10 10 10] [0.9 0.9 0.9 0.9 0.9]]	2	[[18 18 18 18 18]]
OC1(C#C)C2(CC)C(C3C(C(=C)C2)C2C(=CCCC2)CC3)CC1	1	25	-6.5235	1.51213	73.073	-62.7054	-11.3152	-25.5987	-6.5235	1	[[] [] [] [] []]		[]
OC1(C#C)C2(CC)C(C3C(C(=C)C2)C2C(=CCCC2)CC3)CC1	1	25	-6.48863	1.42302	74.9204	-60.5997	-9.70016	-24.9367	-6.48863	1	[[] [] [] [] []]		[]
OC1(C#C)C2(CC)C(C3C(C(=C)C2)C2C(=CCCC2)CC3)CC1	1	25	-6.48221	1.64128	69.1252	-63.068	-9.76433	-23.5372	-6.48221	1	[[] [] [] [] []]		[]
O=C(O)CCC=CCC=CCC=CCC=CCC=CCC=CCC	1	26	-8.0515	2.0375	-20.9036	-61.8175	-9.33842	-40.2729	-8.0515	1	[54 1951 128 2 1.4]	5	54
O=C(O)CCC=CCC=CCC=CCC=CCC=CCC=CCC	1	26	-7.95509	3.20539	-18.6098	-46.2814	-9.72787	-45.1208	-7.95509	1	[55 1227 82 3 1.4]	42	55
O=C(O)CCC=CCC=CCC=CCC=CCC=CCC=CCC	1	26	-7.74108	1.15035	-8.51623	-75.8961	-10.9541	-32.876	-7.74108	1	[[] [] [] [] []]		[]
O=C(O)CCC=CCC=CCC=CCC=CCC=CCC=CCC	1	26	-7.58446	1.2939	-22.6246	-52.7392	-9.7863	-37.761	-7.58446	1	[[55 26 26 26 26 26 26] [4352 1237 1240 1244 1242 1238 1234] [286 82 82 82 82 82 82] [3 10 10 10 10 10 10] [2.6 0.5 0.5 0.5 0.5 0.5 0.5]]	2 10 11	[[26 26 26 26 26 26] 55 55]
O=C(O)CCC=CCC=CCC=CCC=CCC=CCC=CCC	1	26	-7.49913	1.45977	-11.9166	-60.9043	-11.1716	-30.663	-7.49913	1	[[] [] [] [] []]		[]
O=C(O)C=Cc1cc(OC)c(O)cc1	1	27	-5.49004	0.881786	-42.4568	-80.9667	-11.3483	-31.7984	-5.49004	1	[23 3002 197 1 5.5]	8 9	[23 23]
O=C(O)C=Cc1cc(OC)c(O)cc1	1	27	-5.40695	1.44721	-43.6643	-63.3465	-10.267	-27.542	-5.40695	1	[[23 20 6 6 6 6 6 6 13 13 13 13 13 13 12 12 12 12 12 12 10 10 10 10 10 10 8 8 8 8 8 8 7 7 7 7 7 7 6 6 6 6 6 13 13 13 13 13 12 12 12 12 12 10 10 10 10 10 8 8 8 8 8 7 7 7 7 7] [6743 1951 1234 1238 1242 1244 1240 1237 1234 1238 1242 1244 1240 1237 1234 1238 1242 1244 1240 1237 1234 1238 1242 1244 1240 1237 1234 1238 1242 1244 1240 1237 1234 1238 1242 1244 1240 1237 1231 1234 1237 1235 1232 1231 1234…	5 20	[20 23]
O=C(O)C=Cc1cc(OC)c(O)cc1	1	27	-5.38498	2.26064	-40.7669	-62.2408	-9.97176	-28.8613	-5.38498	1	[[21 23] [1227 3002] [82 197] [3 1] [0.5 3.6]]	42 8 9	[21 23 23]
O=C(O)C=Cc1cc(OC)c(O)cc1	1	27	-5.3678	0.924685	-41.8037	-65.5234	-9.74051	-27.4602	-5.3678	1	[23 3002 197 1 3.4]	8 9	[23 23]
O=C(O)C=Cc1cc(OC)c(O)cc1	1	27	-5.35978	1.05776	-42.8195	-74.0599	-10.0038	-24.844	-5.35978	1	[[1 1 1 1 1 1] [1234 1238 1242 1244 1240 1237] [82 82 82 82 82 82] [10 10 10 10 10 10] [1.1 1.1 1.1 1.1 1.1 1.1]]	2 12	[[1 1 1 1 1 1] [1 1 1 1 1 1]]
O=C(OC1C(OC2C(O)C(O)C(O)C(C)O2)C(O)C(OCCc2cc(O)c(O)cc2)OC1COC1C(O)C(O)(CO)CO1)C=Cc1cc(O)c(O)cc1	1	28	-10.5916	2.74443	187.146	-54.5849	-11.6228	-65.4444	-10.5916	1	[[64 86 88 77 84 82 81 80 78] [6743 3002 1951 1228 1228 1228 1228 1228 1228] [438 197 128 82 82 82 82 82 82] [3 1 2 10 10 10 10 10 10] [0.7 1.2 0.8 0.5 0.5 0.5 0.5 0.5 0.5]]	2 5 8 20	[[77 84 82 81 80 78] 88 86 64]
O=C(OC1C(OC2C(O)C(O)C(O)C(C)O2)C(O)C(OCCc2cc(O)c(O)cc2)OC1COC1C(O)C(O)(CO)CO1)C=Cc1cc(O)c(O)cc1	1	28	-10.5044	1.50981	197.743	-99.3248	-13.0056	-55.1829	-10.5044	1	[[82 92 94 96] [4213 4337 4371 1778] [276 285 287 116] [1 3 3 3] [0.5 1.2 0.8 0.5]]	43 44 27 17	[96 82 92 94]
O=C(OC1C(OC2C(O)C(O)C(O)C(C)O2)C(O)C(OCCc2cc(O)c(O)cc2)OC1COC1C(O)C(O)(CO)CO1)C=Cc1cc(O)c(O)cc1	1	28	-10.2952	2.25034	158.343	-121.099	-15.1087	-61.6437	-10.2952	1	[[86 96] [1178 1040] [78 69] [3 3] [0.9 1.9]]	45 46 47	[96 96 86]
O=C(OC1C(OC2C(O)C(O)C(O)C(C)O2)C(O)C(OCCc2cc(O)c(O)cc2)OC1COC1C(O)C(O)(CO)CO1)C=Cc1cc(O)c(O)cc1	1	28	-10.2857	2.38883	172.766	-99.8698	-13.0676	-64.1589	-10.2857	1	[[44 86 90] [4213 3002 1064] [276 197 70] [1 1 1] [1.1 5.1 0.9]]	34 8 9 44	[90 86 86 44]
O=C(OC1C(OC2C(O)C(O)C(O)C(C)O2)C(O)C(OCCc2cc(O)c(O)cc2)OC1COC1C(O)C(O)(CO)CO1)C=Cc1cc(O)c(O)cc1	1	28	-10.2062	2.06557	193.21	-50.0093	-13.1614	-57.1204	-10.2062	1	[[44 88 94 94 94 94 94 94 77 84 82 81 80 78] [3002 1092 5067 5071 5069 5065 5062 5063 1066 1066 1066 1066 1066 1066] [197 72 332 332 332 332 332 332 71 71 71 71 71 71] [1 1 10 10 10 10 10 10 10 10 10 10 10 10] [5.9 0.9 0.5 0.5 0.5 0.5 0.5 0.5 0.7 0.7 0.7 0.7 0.7 0.7]]	32 48 8 9 18	[[77 84 82 81 80 78] 88 44 44 [94 94 94 94 94 94]]
O=C(O)c1cc(O)c(O)c(O)c1	1	29	-5.01789	1.89019	-29.0367	-66.2679	-11.2764	-28.4643	-5.01789	1	[[11 13] [3002 3002] [197 197] [1 1] [4.6 5.3]]	8 9	[[11 13] [11 13]]
O=C(O)c1cc(O)c(O)c(O)c1	1	29	-4.97222	1.43222	-29.0929	-70.3321	-10.7	-27.99	-4.97222	1	[[11 13] [3002 3002] [197 197] [1 1] [4 5.2]]	8 9	[[11 13] [11 13]]
O=C(O)c1cc(O)c(O)c(O)c1	1	29	-4.87724	0.737046	-32.4904	-59.8302	-10.5134	-24.0756	-4.87724	1	[[9 16 1 1 1 1 1 1 8 8 8 8 8 8 7 7 7 7 7 7 6 6 6 6 6 6 4 4 4 4 4 4 3 3 3 3 3 3] [3002 1951 1234 1238 1242 1244 1240 1237 1234 1238 1242 1244 1240 1237 1234 1238 1242 1244 1240 1237 1234 1238 1242 1244 1240 1237 1234 1238 1242 1244 1240 1237 1234 1238 1242 1244 1240 1237] [197 128 82 82 82 82 82 82 82 82 82 82 82 82 82 82 82 82 82 82 82 82 82 82 82 82 82 82 82 82 82 82 82 82 82 82 82 82] [1 2 10 1…	5 6 8 9	[16 16 9 9]
O=C(O)c1cc(O)c(O)c(O)c1	1	29	-4.77739	1.28048	-32.4674	-75.1939	-11.9153	-25.488	-4.77739	1	[[9 16] [3002 1951] [197 128] [1 2] [4.4 1.9]]	5 6 8 9	[16 16 9 9]
O=C(O)c1cc(O)c(O)c(O)c1	1	29	-4.66409	1.26673	-32.4146	-65.1175	-10.9926	-21.6053	-4.66409	1	[11 3002 197 1 5.3]	8 9	[11 11]
O=C(OC)CCCCCCCCCCCCCCC	1	30	-7.01764	1.57349	26.4205	-45.8064	-9.0493	-33.5324	-7.01764	1	[[] [] [] [] []]		[]
O=C(OC)CCCCCCCCCCCCCCC	1	30	-6.93254	1.68352	25.8489	-60.6365	-11.2291	-32.5783	-6.93254	1	[[] [] [] [] []]		[]
O=C(OC)CCCCCCCCCCCCCCC	1	30	-6.87417	1.29207	31.246	-52.6731	-9.76734	-31.2902	-6.87417	1	[[] [] [] [] []]		[]
O=C(OC)CCCCCCCCCCCCCCC	1	30	-6.74924	1.95508	27.6882	-59.2046	-9.4742	-31.8226	-6.74924	1	[[] [] [] [] []]		[]
O=C(OC)CCCCCCCCCCCCCCC	1	30	-6.73121	3.42869	25.774	-61.664	-10.8425	-33.592	-6.73121	1	[[] [] [] [] []]		[]
O=C(OCC1C(O)C(O)C(OC2C(O)C(O)C(O)C(CO)O2)C(Oc2c(O)c3OC(c4ccc(O)cc4)=CC(=O)c3c(O)c2)O1)C	1	31	-9.35719	1.93853	136.276	-106.303	-12.5465	-52.6693	-9.35719	1	[[10 10 14 33 33 33 33 33 33] [3002 3003 3002 5014 5016 5012 5008 5007 5010] [197 197 197 329 329 329 329 329 329] [1 1 1 10 10 10 10 10 10] [0.9 3.4 3.6 0.5 0.5 0.5 0.5 0.5 0.5]]	8 9 19	[[10 10 14] [10 14] [33 33 33 33 33 33]]
O=C(OCC1C(O)C(O)C(OC2C(O)C(O)C(O)C(CO)O2)C(Oc2c(O)c3OC(c4ccc(O)cc4)=CC(=O)c3c(O)c2)O1)C	1	31	-9.29659	2.30284	116.145	-117.199	-12.4229	-58.713	-9.29659	1	[[12 74] [1064 4371] [70 287] [1 3] [0.5 1.5]]	34 17 22	[12 74 74]
O=C(OCC1C(O)C(O)C(OC2C(O)C(O)C(O)C(CO)O2)C(Oc2c(O)c3OC(c4ccc(O)cc4)=CC(=O)c3c(O)c2)O1)C	1	31	-9.26497	2.40127	116.497	-71.9314	-12.1421	-48.0919	-9.26497	1	[[65 29 29 29 29 29 29] [4324 1237 1240 1244 1242 1238 1234] [284 82 82 82 82 82 82] [3 10 10 10 10 10 10] [1.8 0.5 0.5 0.5 0.5 0.5 0.5]]	2 37 49	[[29 29 29 29 29 29] 65 65]
O=C(OCC1C(O)C(O)C(OC2C(O)C(O)C(O)C(CO)O2)C(Oc2c(O)c3OC(c4ccc(O)cc4)=CC(=O)c3c(O)c2)O1)C	1	31	-9.17889	2.60689	117.316	-86.6667	-13.4466	-47.095	-9.17889	1	[44 1951 128 2 1]	5	44
O=C(OCC1C(O)C(O)C(OC2C(O)C(O)C(O)C(CO)O2)C(Oc2c(O)c3OC(c4ccc(O)cc4)=CC(=O)c3c(O)c2)O1)C	1	31	-8.93127	1.36307	113.673	-73.4457	-13.8974	-51.8556	-8.93127	1	[[1 14] [3013 4337] [198 285] [1 3] [0.5 1]]	24 27	[1 14]
O=C1c2c(O)cc(O)cc2OC(c2cc(O)c(O)cc2)=C1	1	32	-6.33008	0.898686	-23.4456	-76.2246	-12.6718	-31.2881	-6.33008	1	[[24 30 10 11 13 15 22 23 10 11 13 15 22 23] [3002 1026 1228 1228 1228 1228 1228 1228 1774 1774 1774 1774 1774 1774] [197 68 82 82 82 82 82 82 116 116 116 116 116 116] [1 3 10 10 10 10 10 10 10 10 10 10 10 10] [4.8 1.1 0.6 0.6 0.6 0.6 0.6 0.6 0.5 0.5 0.5 0.5 0.5 0.5]]	50 2 23 8 9	[30 [10 11 13 15 22 23] [10 11 13 15 22 23] 24 24]
O=C1c2c(O)cc(O)cc2OC(c2cc(O)c(O)cc2)=C1	1	32	-6.022	0.8062	-26.0504	-92.6926	-13.037	-28.2043	-6.022	1	[[24 26 28 15 15 15 15 15 22 22 22 22 22 20 20 20 20 20 19 19 19 19 19 17 17 17 17 17 16 16 16 16 16] [6743 3003 1227 1231 1234 1237 1235 1232 1231 1234 1237 1235 1232 1231 1234 1237 1235 1232 1231 1234 1237 1235 1232 1231 1234 1237 1235 1232 1231 1234 1237 1235 1232] [438 197 82 82 82 82 82 82 82 82 82 82 82 82 82 82 82 82 82 82 82 82 82 82 82 82 82 82 82 82 82 82 82] [3 1 3 10 10 10 10 10 10 10…	42 8 9 20	[28 26 26 24]
O=C1c2c(O)cc(O)cc2OC(c2cc(O)c(O)cc2)=C1	1	32	-6.01069	1.09571	-23.7327	-91.3016	-12.4806	-29.6936	-6.01069	1	[[24 10 11 13 15 22 23 10 11 13 15 22 23 15 15 15 15 15 15 22 22 22 22 22 22 20 20 20 20 20 20 19 19 19 19 19 19 17 17 17 17 17 17 16 16 16 16 16 16] [3002 1228 1228 1228 1228 1228 1228 1774 1774 1774 1774 1774 1774 1234 1238 1242 1244 1240 1237 1234 1238 1242 1244 1240 1237 1234 1238 1242 1244 1240 1237 1234 1238 1242 1244 1240 1237 1234 1238 1242 1244 1240 1237 1234 1238 1242 1244 1240 1237] [1…	2 23 8 9	[[10 11 13 15 22 23] [10 11 13 15 22 23] 24 24]
O=C1c2c(O)cc(O)cc2OC(c2cc(O)c(O)cc2)=C1	1	32	-5.98472	1.75394	-26.3539	-74.15	-12.9878	-26.7017	-5.98472	1	[[24 30 10 10 10 10 10 11 11 11 11 11 13 13 13 13 13 15 15 15 15 15 22 22 22 22 22 23 23 23 23 23 15 15 15 15 15 15 22 22 22 22 22 22 20 20 20 20 20 20 19 19 19 19 19 19 17 17 17 17 17 17 16 16 16 16 16 16 15 15 15 15 15 22 22 22 22 22 20 20 20 20 20 19 19 19 19 19 17 17 17 17 17 16 16 16 16 16] [3003 1026 1231 1234 1237 1235 1232 1231 1234 1237 1235 1232 1231 1234 1237 1235 1232 1231 1234 1237 1…	50 8	[30 24]
O=C1c2c(O)cc(O)cc2OC(c2cc(O)c(O)cc2)=C1	1	32	-5.9391	1.41752	-22.2972	-74.4419	-12.5366	-27.9008	-5.9391	1	[[] [] [] [] []]		[]
O=C1c2c(O)cc(OC3C(O)C(O)C(O)C(CO)O3)cc2OC(c2cc(O)c(O)cc2)=C1	1	33	-7.69118	3.36665	63.3533	-79.632	-13.695	-46.1312	-7.69118	1	[[41 45 45 45] [6743 3002 3003 6753] [438 197 197 438] [3 1 1 2] [0.8 3.8 0.6 1.1]]	8 9 29 20	[[45 45] 45 45 41]
O=C1c2c(O)cc(OC3C(O)C(O)C(O)C(CO)O3)cc2OC(c2cc(O)c(O)cc2)=C1	1	33	-7.36479	2.10153	76.7801	-73.5948	-13.524	-35.0504	-7.36479	1	[[39 41 43 45 51] [4337 4371 4352 3013 1017] [285 287 286 198 67] [3 3 3 1 1] [1.7 1.2 1.2 0.9 1.2]]	51 24 27 28 10 17	[51 45 39 39 43 41]
O=C1c2c(O)cc(OC3C(O)C(O)C(O)C(CO)O3)cc2OC(c2cc(O)c(O)cc2)=C1	1	33	-7.33183	1.45518	67.2471	-99.8591	-14.1457	-40.6626	-7.33183	1	[[41 43 10 10 10 10 10 10 11 11 11 11 11 11 13 13 13 13 13 13 15 15 15 15 15 15 22 22 22 22 22 22 23 23 23 23 23 23] [3002 3003 5065 5069 5071 5067 5063 5062 5065 5069 5071 5067 5063 5062 5065 5069 5071 5067 5063 5062 5065 5069 5071 5067 5063 5062 5065 5069 5071 5067 5063 5062 5065 5069 5071 5067 5063 5062] [197 197 332 332 332 332 332 332 332 332 332 332 332 332 332 332 332 332 332 332 332 332 3…	8 9	[[41 43] [41 43]]
O=C1c2c(O)cc(OC3C(O)C(O)C(O)C(CO)O3)cc2OC(c2cc(O)c(O)cc2)=C1	1	33	-7.2673	1.70408	64.457	-98.2149	-13.4467	-41.4952	-7.2673	1	[[45 49 45] [3002 4324 6753] [197 284 438] [1 3 2] [2 1.5 0.5]]	8 9 37 49 29	[45 45 49 49 45]
O=C1c2c(O)cc(OC3C(O)C(O)C(O)C(CO)O3)cc2OC(c2cc(O)c(O)cc2)=C1	1	33	-7.24883	1.38022	74.8046	-89.4561	-13.8669	-40.5556	-7.24883	1	[[43 10 10 10 10 10 11 11 11 11 11 13 13 13 13 13 15 15 15 15 15 22 22 22 22 22 23 23 23 23 23] [4337 1234 1237 1235 1232 1231 1234 1237 1235 1232 1231 1234 1237 1235 1232 1231 1234 1237 1235 1232 1231 1234 1237 1235 1232 1231 1234 1237 1235 1232 1231] [285 82 82 82 82 82 82 82 82 82 82 82 82 82 82 82 82 82 82 82 82 82 82 82 82 82 82 82 82 82 82] [3 10 10 10 10 10 10 10 10 10 10 10 10 10 10 10 10…	27 28	[43 43]
O=C(Oc1cc(O)c2C(=O)C=C(c3cc(O)c(O)cc3)Oc2c1)C(O)C	1	34	-7.59274	1.15146	36.2086	-92.1781	-12.6038	-40.092	-7.59274	1	[[31 31 31 31 31] [6749 6753 6751 6748 6747] [438 438 438 438 438] [10 10 10 10 10] [0.5 0.5 0.5 0.5 0.5]]	40	[[31 31 31 31 31]]
O=C(Oc1cc(O)c2C(=O)C=C(c3cc(O)c(O)cc3)Oc2c1)C(O)C	1	34	-6.92727	2.03042	27.7244	-104.615	-12.9917	-42.1625	-6.92727	1	[39 3002 197 1 3.7]	8 9	[39 39]
O=C(Oc1cc(O)c2C(=O)C=C(c3cc(O)c(O)cc3)Oc2c1)C(O)C	1	34	-6.89158	2.8451	28.0501	-98.1047	-12.4151	-41.1602	-6.89158	1	[[39 1 1 1 1 1 1] [3003 1234 1238 1242 1244 1240 1237] [197 82 82 82 82 82 82] [1 10 10 10 10 10 10] [4 0.6 0.6 0.6 0.6 0.6 0.6]]	2 8 9	[[1 1 1 1 1 1] 39 39]
O=C(Oc1cc(O)c2C(=O)C=C(c3cc(O)c(O)cc3)Oc2c1)C(O)C	1	34	-6.88701	1.47807	31.845	-86.4184	-12.3749	-38.3061	-6.88701	1	[[33 35] [4352 3013] [286 198] [3 1] [2.6 1]]	24 10 11	[35 33 33]
O=C(Oc1cc(O)c2C(=O)C=C(c3cc(O)c(O)cc3)Oc2c1)C(O)C	1	34	-6.87974	1.41354	34.7948	-91.9685	-12.4683	-34.8234	-6.87974	1	[[37 14 22 20 19 18 15 10 10 10 10 10 10 16 16 16 16 16 16 15 15 15 15 15 15 14 14 14 14 14 14 13 13 13 13 13 13 11 11 11 11 11 11 10 10 10 10 10 16 16 16 16 16 15 15 15 15 15 14 14 14 14 14 13 13 13 13 13 11 11 11 11 11] [3002 1228 1228 1228 1228 1228 1228 1237 1240 1244 1242 1238 1234 1237 1240 1244 1242 1238 1234 1237 1240 1244 1242 1238 1234 1237 1240 1244 1242 1238 1234 1237 1240 1244 1242 1…	2 8	[[14 22 20 19 18 15] 37]
O=C(O)C(O)CC(=O)O	1	35	-4.98263	2.84272	-56.5725	-59.6229	-9.19206	-23.6072	-4.98263	1	[[8 14] [6743 3002] [438 197] [3 1] [1.3 8]]	8 9 20	[14 14 8]
O=C(O)C(O)CC(=O)O	1	35	-4.8751	1.45767	-58.5304	-54.8741	-9.15289	-25.1464	-4.8751	1	[[8 10 14] [3002 3002 6743] [197 197 438] [1 1 3] [7.2 3.3 0.9]]	8 9 20	[[8 10] [8 10] 14]
O=C(O)C(O)CC(=O)O	1	35	-4.74316	0.884962	-52.2	-52.3608	-10.2564	-20.9713	-4.74316	1	[[10 7] [3002 1951] [197 128] [1 2] [2.4 1]]	5 8 9	[7 10 10]
O=C(O)C(O)CC(=O)O	1	35	-4.68732	1.12871	-57.3353	-56.399	-9.56633	-22.2422	-4.68732	1	[[8 13] [3002 1951] [197 128] [1 2] [7.2 1.6]]	5 6 8 9	[13 13 8 8]
O=C(O)C(O)CC(=O)O	1	35	-4.57846	1.47897	-58.9073	-54.8202	-9.52714	-19.3103	-4.57846	1	[[8 10 8] [3002 3002 6753] [197 197 438] [1 1 2] [7 0.6 0.6]]	8 9 29	[[8 10] 8 8]
O=C1C2(C)C3C(C)(C(O)(CCc4cocc4)C(C)CC3O1)CCC2	1	36	-6.9345	1.08423	104.96	-71.8998	-10.0721	-32.3888	-6.9345	1	[[7 7 7 7 7 32 32 32 32 32 32 38 38 38 38 38 38 36 36 36 36 36 36 35 35 35 35 35 35 33 33 33 33 33 33] [1235 1237 1234 1231 1232 5067 5071 5069 5065 5062 5063 5067 5071 5069 5065 5062 5063 5067 5071 5069 5065 5062 5063 5067 5071 5069 5065 5062 5063 5067 5071 5069 5065 5062 5063] [82 82 82 82 82 332 332 332 332 332 332 332 332 332 332 332 332 332 332 332 332 332 332 332 332 332 332 332 332 332 332…	2	[[7 7 7 7 7]]
O=C1C2(C)C3C(C)(C(O)(CCc4cocc4)C(C)CC3O1)CCC2	1	36	-6.86567	1.29163	97.9803	-64.9825	-9.75976	-28.6356	-6.86567	1	[[5 5 5 5 5 5 5 5 5 5 5 26 26 26 26 26] [1237 1240 1244 1242 1238 1234 1237 1235 1232 1231 1234 1237 1235 1232 1231 1234] [82 82 82 82 82 82 82 82 82 82 82 82 82 82 82 82] [10 10 10 10 10 10 10 10 10 10 10 10 10 10 10 10] [0.6 0.6 0.6 0.6 0.6 0.6 1 1 1 1 1 0.6 0.6 0.6 0.6 0.6]]	2 12	[[5 5 5 5 5 5 5 5 5 5 5 26 26 26 26 26] [5 5 5 5 5]]
O=C1C2(C)C3C(C)(C(O)(CCc4cocc4)C(C)CC3O1)CCC2	1	36	-6.82737	1.96615	97.3546	-58.6554	-9.57362	-31.3905	-6.82737	1	[[7 7 7 7 7 7] [1234 1238 1242 1244 1240 1237] [82 82 82 82 82 82] [10 10 10 10 10 10] [0.5 0.5 0.5 0.5 0.5 0.5]]	2	[[7 7 7 7 7 7]]
O=C1C2(C)C3C(C)(C(O)(CCc4cocc4)C(C)CC3O1)CCC2	1	36	-6.6753	1.60776	94.3989	-61.968	-9.59941	-32.9158	-6.6753	1	[[] [] [] [] []]		[]
O=C1C2(C)C3C(C)(C(O)(CCc4cocc4)C(C)CC3O1)CCC2	1	36	-6.589	1.61944	91.6488	-65.5029	-10.4414	-33.6666	-6.589	1	[[] [] [] [] []]		[]
O=C(OC1C(CC2C(OC3C(O)C(O)(CO)CO3)C(O)C(O)C(O)O2)C(O)C(OCCc2cc(O)c(O)cc2)OC1COC1C(O)C(O)(CO)CO1)C=Cc1cc(O)c(O)cc1	1	37	-11.0858	2.15054	246.269	-78.8994	-10.9151	-65.2491	-11.0858	1	[30 1178 78 3 0.9]	47	30
O=C(OC1C(CC2C(OC3C(O)C(O)(CO)CO3)C(O)C(O)C(O)O2)C(O)C(OCCc2cc(O)c(O)cc2)OC1COC1C(O)C(O)(CO)CO1)C=Cc1cc(O)c(O)cc1	1	37	-10.3027	2.29981	233.575	-42.3585	-9.38004	-63.2428	-10.3027	1	[[32 94 113 49 49 49 49 49] [3002 5058 4220 1231 1234 1237 1235 1232] [197 332 277 82 82 82 82 82] [1 3 3 10 10 10 10 10] [0.7 1.1 1.3 1.7 1.7 1.7 1.7 1.7]]	2 12 8 52 53	[[49 49 49 49 49] [49 49 49 49 49] 32 113 94]
O=C(OC1C(CC2C(OC3C(O)C(O)(CO)CO3)C(O)C(O)C(O)O2)C(O)C(OCCc2cc(O)c(O)cc2)OC1COC1C(O)C(O)(CO)CO1)C=Cc1cc(O)c(O)cc1	1	37	-10.0949	3.16748	262.985	-85.3616	-9.44381	-59.6298	-10.0949	1	[[90 108] [4371 1831] [287 120] [3 1] [2.6 1.8]]	7 54 17 22	[108 108 90 90]
O=C(OC1C(CC2C(OC3C(O)C(O)(CO)CO3)C(O)C(O)C(O)O2)C(O)C(OCCc2cc(O)c(O)cc2)OC1COC1C(O)C(O)(CO)CO1)C=Cc1cc(O)c(O)cc1	1	37	-10.0872	3.29799	229.089	-52.5422	-10.1028	-53.0762	-10.0872	1	[[30 47 21 28 26 25 24 22] [3002 3013 1228 1228 1228 1228 1228 1228] [197 198 82 82 82 82 82 82] [1 1 10 10 10 10 10 10] [3.7 1 0.7 0.7 0.7 0.7 0.7 0.7]]	2 8 9 24	[[21 28 26 25 24 22] 30 30 47]
O=C(OC1C(CC2C(OC3C(O)C(O)(CO)CO3)C(O)C(O)C(O)O2)C(O)C(OCCc2cc(O)c(O)cc2)OC1COC1C(O)C(O)(CO)CO1)C=Cc1cc(O)c(O)cc1	1	37	-9.96076	2.68463	266.539	-36.7402	-9.80457	-50.505	-9.96076	1	[[30 92 94] [3002 4337 4371] [197 285 287] [1 3 3] [3.5 1 1]]	8 9 27 17	[30 30 92 94]
O=C(OCC(CCCC)CC)c1c(C(=O)OC)cccc1	1	38	-7.30689	1.01668	30.8693	-95.5947	-9.29973	-39.5827	-7.30689	1	[[29 38 36 34 32 30] [1781 1781 1781 1781 1781 1781] [117 117 117 117 117 117] [10 10 10 10 10 10] [0.5 0.5 0.5 0.5 0.5 0.5]]	21	[[29 38 36 34 32 30]]
O=C(OCC(CCCC)CC)c1c(C(=O)OC)cccc1	1	38	-7.07507	1.10514	32.3141	-85.0748	-10.254	-37.4176	-7.07507	1	[[29 38 36 34 32 30] [1781 1781 1781 1781 1781 1781] [117 117 117 117 117 117] [10 10 10 10 10 10] [0.5 0.5 0.5 0.5 0.5 0.5]]	21	[[29 38 36 34 32 30]]
O=C(OCC(CCCC)CC)c1c(C(=O)OC)cccc1	1	38	-6.9395	1.29685	30.6678	-61.643	-9.45921	-35.9566	-6.9395	1	[[29 38 36 34 32 30] [1781 1781 1781 1781 1781 1781] [117 117 117 117 117 117] [10 10 10 10 10 10] [0.6 0.6 0.6 0.6 0.6 0.6]]	21	[[29 38 36 34 32 30]]
O=C(OCC(CCCC)CC)c1c(C(=O)OC)cccc1	1	38	-6.92764	2.05696	30.016	-53.9587	-9.27913	-35.3725	-6.92764	1	[[11 11 11 11 11 11 11 11 11 11 11] [1234 1238 1242 1244 1240 1237 1235 1237 1234 1231 1232] [82 82 82 82 82 82 82 82 82 82 82] [10 10 10 10 10 10 10 10 10 10 10] [0.6 0.6 0.6 0.6 0.6 0.6 0.9 0.9 0.9 0.9 0.9]]	2	[[11 11 11 11 11 11 11 11 11 11 11]]
O=C(OCC(CCCC)CC)c1c(C(=O)OC)cccc1	1	38	-6.85118	1.21076	31.9077	-53.3946	-9.6575	-30.6121	-6.85118	1	[[29 38 36 34 32 30] [1228 1228 1228 1228 1228 1228] [82 82 82 82 82 82] [10 10 10 10 10 10] [0.9 0.9 0.9 0.9 0.9 0.9]]	2	[[29 38 36 34 32 30]]
O=C(OC)CCCC=C=CCCCCCCCCCCC	1	39	-8.09207	2.51432	16.0236	-43.4836	-9.02122	-41.558	-8.09207	1	[[] [] [] [] []]		[]
O=C(OC)CCCC=C=CCCCCCCCCCCC	1	39	-7.60785	1.20935	22.47	-76.2834	-10.0615	-38.167	-7.60785	1	[[40 40 40 40 40 40 43 43 43 43 43] [1234 1238 1242 1244 1240 1237 1231 1234 1237 1235 1232] [82 82 82 82 82 82 82 82 82 82 82] [10 10 10 10 10 10 10 10 10 10 10] [0.5 0.5 0.5 0.5 0.5 0.5 0.5 0.5 0.5 0.5 0.5]]	2	[[40 40 40 40 40 40 43 43 43 43 43]]
O=C(OC)CCCC=C=CCCCCCCCCCCC	1	39	-7.50027	1.44865	14.7459	-45.9432	-10.4558	-37.2385	-7.50027	1	[[52 52 52 52 52] [6749 6753 6751 6748 6747] [438 438 438 438 438] [10 10 10 10 10] [0.5 0.5 0.5 0.5 0.5]]	40	[[52 52 52 52 52]]
O=C(OC)CCCC=C=CCCCCCCCCCCC	1	39	-7.49275	2.21777	16.4736	-44.723	-9.35069	-35.9233	-7.49275	1	[[] [] [] [] []]		[]
O=C(OC)CCCC=C=CCCCCCCCCCCC	1	39	-7.45594	1.3245	29.2146	-57.2114	-10.1221	-33.6919	-7.45594	1	[[] [] [] [] []]		[]
O=C(OC)CCCCCCCC=CC=CCCCCCC	1	40	-7.57477	1.53413	35.6678	-43.2902	-8.97187	-28.0881	-7.57477	1	[[] [] [] [] []]		[]
O=C(OC)CCCCCCCC=CC=CCCCCCC	1	40	-7.5095	1.90971	22.9602	-43.0102	-9.37882	-39.4089	-7.5095	1	[[] [] [] [] []]		[]
O=C(OC)CCCCCCCC=CC=CCCCCCC	1	40	-7.20853	1.39854	22.7449	-49.0373	-9.00442	-35.7017	-7.20853	1	[[] [] [] [] []]		[]
O=C(OC)CCCCCCCC=CC=CCCCCCC	1	40	-7.16801	1.5957	23.8607	-61.4329	-9.30959	-28.9013	-7.16801	1	[[] [] [] [] []]		[]
O=C(OC)CCCCCCCC=CC=CCCCCCC	1	40	-7.12786	1.73797	17.3038	-56.0939	-9.25973	-36.0737	-7.12786	1	[[] [] [] [] []]		[]
O=C(OC)c1cc(O)c(O)c(O)c1	1	41	-5.11074	1.09426	1.56961	-56.9404	-10.3732	-26.0847	-5.11074	1	[18 3002 197 1 5.5]	8 9	[18 18]
O=C(OC)c1cc(O)c(O)c(O)c1	1	41	-5.07699	1.30976	1.59195	-58.7622	-10.9469	-25.5883	-5.07699	1	[18 3002 197 1 5.4]	8 9	[18 18]
O=C(OC)c1cc(O)c(O)c(O)c1	1	41	-5.0306	1.52755	1.50659	-61.6184	-10.6962	-23.502	-5.0306	1	[[7 1 1 1 1 1 1] [1951 1238 1242 1244 1240 1237 1234] [128 82 82 82 82 82 82] [2 10 10 10 10 10 10] [0.8 0.5 0.5 0.5 0.5 0.5 0.5]]	2 5	[[1 1 1 1 1 1] 7]
O=C(OC)c1cc(O)c(O)c(O)c1	1	41	-4.96102	1.00593	8.37895	-69.2635	-10.8168	-21.5168	-4.96102	1	[18 1831 120 1 1]	7	18
O=C(OC)c1cc(O)c(O)c(O)c1	1	41	-4.94664	0.986819	1.69185	-68.7238	-10.5013	-22.3758	-4.94664	1	[[] [] [] [] []]		[]
O=C(OC)CCCCCCCCCCCCCCCCC	1	42	-7.88125	1.52337	25.0488	-41.6584	-9.287	-41.197	-7.88125	1	[[] [] [] [] []]		[]
O=C(OC)CCCCCCCCCCCCCCCCC	1	42	-7.86821	1.28425	38.2255	-66.3011	-9.55669	-35.0681	-7.86821	1	[[50 50 50 50 50 50] [5067 5071 5069 5065 5062 5063] [332 332 332 332 332 332] [10 10 10 10 10 10] [0.5 0.5 0.5 0.5 0.5 0.5]]	18	[[50 50 50 50 50 50]]
O=C(OC)CCCCCCCCCCCCCCCCC	1	42	-7.77777	1.39553	95.9552	-58.2625	-10.2272	-32.7215	-7.77777	1	[[] [] [] [] []]		[]
O=C(OC)CCCCCCCCCCCCCCCCC	1	42	-7.72042	1.70198	35.415	-61.0435	-9.32256	-36.4929	-7.72042	1	[[] [] [] [] []]		[]
O=C(OC)CCCCCCCCCCCCCCCCC	1	42	-7.61916	1.91625	27.178	-49.7907	-9.6837	-39.3766	-7.61916	1	[54 1951 128 2 1.7]	5 6	[54 54]
O=C1c2c(O)cc(O)cc2OC(c2ccc(O)cc2)C1	1	43	-6.12117	2.57734	-40.3017	-85.7172	-14.9264	-26.8392	-6.12117	1	[[17 7 7 7 7 7 7 14 14 14 14 14 14 13 13 13 13 13 13 11 11 11 11 11 11 10 10 10 10 10 10 8 8 8 8 8 8 7 7 7 7 7 14 14 14 14 14 13 13 13 13 13 11 11 11 11 11 10 10 10 10 10 8 8 8 8 8] [3003 1234 1238 1242 1244 1240 1237 1234 1238 1242 1244 1240 1237 1234 1238 1242 1244 1240 1237 1234 1238 1242 1244 1240 1237 1234 1238 1242 1244 1240 1237 1234 1238 1242 1244 1240 1237 1231 1234 1237 1235 1232 1231 1…	8	17
O=C1c2c(O)cc(O)cc2OC(c2ccc(O)cc2)C1	1	43	-5.99781	2.06029	-38.2468	-69.7901	-12.3449	-30.0228	-5.99781	1	[[] [] [] [] []]		[]
O=C1c2c(O)cc(O)cc2OC(c2ccc(O)cc2)C1	1	43	-5.96959	1.5003	-43.1811	-78.0501	-13.5948	-31.8457	-5.96959	1	[17 4371 287 3 1.7]	17 22	[17 17]
O=C1c2c(O)cc(O)cc2OC(c2ccc(O)cc2)C1	1	43	-5.82211	1.49202	-39.7752	-70.5906	-14.7592	-26.505	-5.82211	1	[[17 19] [3013 3002] [198 197] [1 1] [2.2 3.6]]	8 9 24 25	[19 19 17 17]
O=C1c2c(O)cc(O)cc2OC(c2ccc(O)cc2)C1	1	43	-5.81771	1.15938	-28.1273	-93.419	-12.6852	-27.7229	-5.81771	1	[[17 16] [3002 6753] [197 438] [1 2] [3.9 0.7]]	8 9 29	[17 17 16]
O=C(OC)CCCCCCCC(O)C(O)CCCCCCCC	1	44	-8.15966	1.56928	36.0562	-55.3656	-10.429	-44.5993	-8.15966	1	[52 6753 438 2 1.6]	29 30	[52 52]
O=C(OC)CCCCCCCC(O)C(O)CCCCCCCC	1	44	-7.97184	1.83475	42.5279	-48.8432	-10.16	-40.2338	-7.97184	1	[[60 48 48 48 48 48 48] [3002 3476 3480 3484 3486 3482 3479] [197 231 231 231 231 231 231] [1 10 10 10 10 10 10] [0.7 0.5 0.5 0.5 0.5 0.5 0.5]]	8 13	[60 [48 48 48 48 48 48]]
O=C(OC)CCCCCCCC(O)C(O)CCCCCCCC	1	44	-7.59277	2.52713	34.8743	-61.6496	-11.6139	-40.0422	-7.59277	1	[[] [] [] [] []]		[]
O=C(OC)CCCCCCCC(O)C(O)CCCCCCCC	1	44	-7.57385	2.40737	37.75	-46.1049	-10.1652	-40.1252	-7.57385	1	[[] [] [] [] []]		[]
O=C(OC)CCCCCCCC(O)C(O)CCCCCCCC	1	44	-7.56911	2.73367	32.7605	-50.2012	-9.73531	-36.945	-7.56911	1	[60 3013 198 1 0.5]	24	60
O=C(O)C=Cc1ccc(O)cc1	1	45	-5.11132	4.6326	-55.7603	-60.7837	-9.85436	-22.7135	-5.11132	1	[[17 1 1 1 1 1 1 10 10 10 10 10 10 8 8 8 8 8 8 6 6 6 6 6 6 5 5 5 5 5 5 3 3 3 3 3 3] [6743 1234 1238 1242 1244 1240 1237 1234 1238 1242 1244 1240 1237 1234 1238 1242 1244 1240 1237 1234 1238 1242 1244 1240 1237 1234 1238 1242 1244 1240 1237 1234 1238 1242 1244 1240 1237] [438 82 82 82 82 82 82 82 82 82 82 82 82 82 82 82 82 82 82 82 82 82 82 82 82 82 82 82 82 82 82 82 82 82 82 82 82] [3 10 10 10 10…	20 39	[17 17]
O=C(O)C=Cc1ccc(O)cc1	1	45	-5.05786	0.492437	-55.4219	-59.4977	-10.3083	-25.5677	-5.05786	1	[[19 16 1 1 1 1 1 10 10 10 10 10 8 8 8 8 8 6 6 6 6 6 5 5 5 5 5 3 3 3 3 3] [6743 1951 1231 1234 1237 1235 1232 1231 1234 1237 1235 1232 1231 1234 1237 1235 1232 1231 1234 1237 1235 1232 1231 1234 1237 1235 1232 1231 1234 1237 1235 1232] [438 128 82 82 82 82 82 82 82 82 82 82 82 82 82 82 82 82 82 82 82 82 82 82 82 82 82 82 82 82 82 82] [3 2 10 10 10 10 10 10 10 10 10 10 10 10 10 10 10 10 10 10 10 1…	5 6 20	[16 16 19]
O=C(O)C=Cc1ccc(O)cc1	1	45	-4.96588	3.70036	-55.9131	-57.4837	-9.88441	-21.5249	-4.96588	1	[[1 10 8 6 5 3] [1774 1774 1774 1774 1774 1774] [116 116 116 116 116 116] [10 10 10 10 10 10] [0.6 0.6 0.6 0.6 0.6 0.6]]	23	[[1 10 8 6 5 3]]
O=C(O)C=Cc1ccc(O)cc1	1	45	-4.84294	2.57232	-55.8006	-61.0497	-9.91004	-22.3816	-4.84294	1	[[1 1 1 1 1 10 10 10 10 10 8 8 8 8 8 6 6 6 6 6 5 5 5 5 5 3 3 3 3 3] [1231 1234 1237 1235 1232 1231 1234 1237 1235 1232 1231 1234 1237 1235 1232 1231 1234 1237 1235 1232 1231 1234 1237 1235 1232 1231 1234 1237 1235 1232] [82 82 82 82 82 82 82 82 82 82 82 82 82 82 82 82 82 82 82 82 82 82 82 82 82 82 82 82 82 82] [10 10 10 10 10 10 10 10 10 10 10 10 10 10 10 10 10 10 10 10 10 10 10 10 10 10 10 10 10…		[]
O=C(O)C=Cc1ccc(O)cc1	1	45	-4.82854	1.27944	-56.8884	-60.3889	-10.0002	-21.9952	-4.82854	1	[[17 16 1 1 1 1 1 10 10 10 10 10 8 8 8 8 8 6 6 6 6 6 5 5 5 5 5 3 3 3 3 3] [1831 1951 1231 1234 1237 1235 1232 1231 1234 1237 1235 1232 1231 1234 1237 1235 1232 1231 1234 1237 1235 1232 1231 1234 1237 1235 1232 1231 1234 1237 1235 1232] [120 128 82 82 82 82 82 82 82 82 82 82 82 82 82 82 82 82 82 82 82 82 82 82 82 82 82 82 82 82 82 82] [1 2 10 10 10 10 10 10 10 10 10 10 10 10 10 10 10 10 10 10 10 1…	7 5 6	[17 16 16]
O=C(OCC)c1c(C(=O)OCC2CCCCC2)cccc1	1	46	-6.86104	1.16739	22.5333	-68.5777	-10.1997	-35.4753	-6.86104	1	[[] [] [] [] []]		[]
O=C(OCC)c1c(C(=O)OCC2CCCCC2)cccc1	1	46	-6.81577	1.82137	22.0552	-67.6784	-9.23868	-33.8065	-6.81577	1	[[] [] [] [] []]		[]
O=C(OCC)c1c(C(=O)OCC2CCCCC2)cccc1	1	46	-6.76486	1.34566	23.0593	-55.7239	-9.48342	-32.1923	-6.76486	1	[[] [] [] [] []]		[]
O=C(OCC)c1c(C(=O)OCC2CCCCC2)cccc1	1	46	-6.7486	1.4709	19.2022	-58.6363	-9.33085	-33.8369	-6.7486	1	[10 1951 128 2 0.6]	5	10
O=C(OCC)c1c(C(=O)OCC2CCCCC2)cccc1	1	46	-6.72606	1.92113	19.0112	-64.4223	-9.52747	-34.6245	-6.72606	1	[[1 1 1 1 1 1] [1238 1242 1244 1240 1237 1234] [82 82 82 82 82 82] [10 10 10 10 10 10] [0.5 0.5 0.5 0.5 0.5 0.5]]	2	[[1 1 1 1 1 1]]
O=C(OCC(CCC)CCC)c1c(C(=O)OCC(CCC)CCC)cccc1	1	47	-8.18984	2.4737	49.311	-63.214	-9.81594	-43.0057	-8.18984	1	[[54 54 54 54 54 54 54 54 54 54 54] [3473 3476 3479 3477 3474 3476 3480 3484 3486 3482 3479] [231 231 231 231 231 231 231 231 231 231 231] [10 10 10 10 10 10 10 10 10 10 10] [0.5 0.5 0.5 0.5 0.5 0.8 0.8 0.8 0.8 0.8 0.8]]	13	[[54 54 54 54 54 54 54 54 54 54 54]]
O=C(OCC(CCC)CCC)c1c(C(=O)OCC(CCC)CCC)cccc1	1	47	-8.14616	1.64838	59.773	-54.642	-9.95559	-36.2917	-8.14616	1	[[] [] [] [] []]		[]
O=C(OCC(CCC)CCC)c1c(C(=O)OCC(CCC)CCC)cccc1	1	47	-8.09246	1.63255	63.7289	-58.6758	-9.59309	-30.8399	-8.09246	1	[[7 7 7 7 7 7] [1234 1238 1242 1244 1240 1237] [82 82 82 82 82 82] [10 10 10 10 10 10] [0.8 0.8 0.8 0.8 0.8 0.8]]	2	[[7 7 7 7 7 7]]
O=C(OCC(CCC)CCC)c1c(C(=O)OCC(CCC)CCC)cccc1	1	47	-8.05389	2.03195	65.6346	-39.5836	-9.64913	-34.8082	-8.05389	1	[[29 65 63 61 59 30] [6753 6753 6753 6753 6753 6753] [438 438 438 438 438 438] [10 10 10 10 10 10] [0.7 0.7 0.7 0.7 0.7 0.7]]	40	[[29 65 63 61 59 30]]
O=C(OCC(CCC)CCC)c1c(C(=O)OCC(CCC)CCC)cccc1	1	47	-8.04289	3.65216	42.3258	-78.1662	-10.5377	-44.4059	-8.04289	1	[[29 65 63 61 59 30] [1228 1228 1228 1228 1228 1228] [82 82 82 82 82 82] [10 10 10 10 10 10] [0.5 0.5 0.5 0.5 0.5 0.5]]	2	[[29 65 63 61 59 30]]
O=C(O)c1cc(O)c(O)cc1	1	48	-4.69957	2.01365	-27.3207	-70.8419	-10.2586	-24.7964	-4.69957	1	[[14 11] [3002 1951] [197 128] [1 2] [4.4 2]]	5 6 8 9	[11 11 14 14]
O=C(O)c1cc(O)c(O)cc1	1	48	-4.65989	1.55587	-27.4033	-71.8516	-10.3312	-23.2633	-4.65989	1	[[14 11] [3002 1951] [197 128] [1 2] [2 2.2]]	5 6 8 9	[11 11 14 14]
O=C(O)c1cc(O)c(O)cc1	1	48	-4.64915	1.4524	-27.4247	-61.236	-10.322	-21.6325	-4.64915	1	[[16 16] [3002 3003] [197 197] [1 1] [4.6 0.6]]	8 9	[[16 16] 16]
O=C(O)c1cc(O)c(O)cc1	1	48	-4.59761	1.15194	-27.4394	-55.1439	-10.5524	-20.6918	-4.59761	1	[[12 16] [3002 1771] [197 115] [1 3] [0.9 1.5]]	55 56 8	[16 16 12]
O=C(O)c1cc(O)c(O)cc1	1	48	-4.5942	0.678776	-27.5189	-54.3883	-10.2885	-20.0776	-4.5942	1	[[14 16] [3013 4352] [198 286] [1 3] [1 2.6]]	24 10 11	[14 16 16]
O=C1C(O)=C(c2cc(O)c(O)cc2)Oc2c1c(O)cc(O)c2	1	49	-6.63862	1.45759	6.20267	-79.8852	-13.5065	-35.7889	-6.63862	1	[[25 27 13 14 14 14 14 14 14 21 21 21 21 21 21 19 19 19 19 19 19 18 18 18 18 18 18 16 16 16 16 16 16 15 15 15 15 15 15] [3002 1831 1951 1234 1238 1242 1244 1240 1237 1234 1238 1242 1244 1240 1237 1234 1238 1242 1244 1240 1237 1234 1238 1242 1244 1240 1237 1234 1238 1242 1244 1240 1237 1234 1238 1242 1244 1240 1237] [197 120 128 82 82 82 82 82 82 82 82 82 82 82 82 82 82 82 82 82 82 82 82 82 82 82 …	7 5 8 9	[27 13 25 25]
O=C1C(O)=C(c2cc(O)c(O)cc2)Oc2c1c(O)cc(O)c2	1	49	-6.55527	1.1514	9.26017	-95.04	-15.3697	-33.4348	-6.55527	1	[[23 29 31 10 11 12 14 21 22] [3002 1227 1026 1228 1228 1228 1228 1228 1228] [197 82 68 82 82 82 82 82 82] [1 3 3 10 10 10 10 10 10] [5 0.7 1.3 0.5 0.5 0.5 0.5 0.5 0.5]]	50 42 2 8 9	[31 29 [10 11 12 14 21 22] 23 23]
O=C1C(O)=C(c2cc(O)c(O)cc2)Oc2c1c(O)cc(O)c2	1	49	-6.46961	1.27249	7.88902	-92.6383	-13.434	-33.135	-6.46961	1	[[1 1 1 1 1] [6753 6751 6748 6747 6749] [438 438 438 438 438] [10 10 10 10 10] [0.5 0.5 0.5 0.5 0.5]]	40	[[1 1 1 1 1]]
O=C1C(O)=C(c2cc(O)c(O)cc2)Oc2c1c(O)cc(O)c2	1	49	-6.20988	0.818818	7.28071	-85.0981	-13.8855	-29.6483	-6.20988	1	[[23 25 29 14 14 14 14 14 14 21 21 21 21 21 21 19 19 19 19 19 19 18 18 18 18 18 18 16 16 16 16 16 16 15 15 15 15 15 15 14 14 14 14 14 21 21 21 21 21 19 19 19 19 19 18 18 18 18 18 16 16 16 16 16 15 15 15 15 15] [6743 3003 1227 1234 1238 1242 1244 1240 1237 1234 1238 1242 1244 1240 1237 1234 1238 1242 1244 1240 1237 1234 1238 1242 1244 1240 1237 1234 1238 1242 1244 1240 1237 1234 1238 1242 1244 124…	42 8 9 20	[29 25 25 23]
O=C1C(O)=C(c2cc(O)c(O)cc2)Oc2c1c(O)cc(O)c2	1	49	-6.18369	0.724696	7.6282	-85.626	-13.9864	-29.1502	-6.18369	1	[[23 23 25 29 31] [3002 3003 6743 1227 1026] [197 197 438 82 68] [1 1 3 3 3] [1.1 1.9 0.7 0.5 1.3]]	50 42 8 9 20	[31 29 [23 23] 23 25]
O=C(O)C1(O)CC(O)C(O)C(O)C1	1	50	-5.33814	1.05889	26.2905	-65.2061	-10.0067	-24.4243	-5.33814	1	[[16 20] [3002 1951] [197 128] [1 2] [2.5 1.3]]	5 8 9	[20 16 16]
O=C(O)C1(O)CC(O)C(O)C(O)C1	1	50	-5.07124	0.88618	26.7277	-76.7429	-10.3698	-20.4034	-5.07124	1	[20 1951 128 2 0.9]	5	20
O=C(O)C1(O)CC(O)C(O)C(O)C1	1	50	-4.92858	2.52475	20.0668	-91.6482	-9.93968	-23.6336	-4.92858	1	[[22 22] [3002 6753] [197 438] [1 2] [3.2 1.8]]	8 9 29 30	[22 22 22 22]
O=C(O)C1(O)CC(O)C(O)C(O)C1	1	50	-4.86147	2.01518	22.6773	-62.6788	-10.0033	-23.2903	-4.86147	1	[[20 10 10 10 10 10 10] [6743 1234 1238 1242 1244 1240 1237] [438 82 82 82 82 82 82] [3 10 10 10 10 10 10] [1.7 0.8 0.8 0.8 0.8 0.8 0.8]]	2 20 39	[[10 10 10 10 10 10] 20 20]
O=C(O)C1(O)CC(O)C(O)C(O)C1	1	50	-4.84562	1.36932	25.5337	-60.4418	-10.7677	-22.6056	-4.84562	1	[[16 16 16 16 16] [1232 1235 1237 1234 1231] [82 82 82 82 82] [10 10 10 10 10] [2.4 2.4 2.4 2.4 2.4]]	2 12	[[16 16 16 16 16] [16 16 16 16 16]]
O=C(OC1C(OC2C(O)C(O)C(OC3C(O)C(O)(CO)CO3)C(C)O2)C(O)C(OCCc2cc(O)c(O)cc2)OC1CO)C=Cc1cc(O)c(O)cc1	1	51	-10.9529	1.40188	173.497	-116.275	-11.4182	-70.6389	-10.9529	1	[[69 71 75 30 35 42 40 39 38 36] [3013 4352 1040 1054 1774 1774 1774 1774 1774 1774] [198 286 69 70 116 116 116 116 116 116] [1 3 3 4 10 10 10 10 10 10] [1.3 2.1 2.1 0.8 0.6 0.6 0.6 0.6 0.6 0.6]]	45 46 15 23 24 10 11	[75 75 30 [35 42 40 39 38 36] 69 71 71]
O=C(OC1C(OC2C(O)C(O)C(OC3C(O)C(O)(CO)CO3)C(C)O2)C(O)C(OCCc2cc(O)c(O)cc2)OC1CO)C=Cc1cc(O)c(O)cc1	1	51	-9.78708	2.04398	148.943	-63.6065	-11.457	-58.7028	-9.78708	1	[[44 46 92] [3013 4352 3002] [198 286 197] [1 3 1] [1.6 0.5 3.3]]	8 9 24 25 10	[92 92 44 44 46]
O=C(OC1C(OC2C(O)C(O)C(OC3C(O)C(O)(CO)CO3)C(C)O2)C(O)C(OCCc2cc(O)c(O)cc2)OC1CO)C=Cc1cc(O)c(O)cc1	1	51	-9.65817	2.65722	147.679	-65.6489	-11.802	-63.5355	-9.65817	1	[[44 60 67 65 64 63 61] [4403 1228 1228 1228 1228 1228 1228] [289 82 82 82 82 82 82] [1 10 10 10 10 10 10] [2.8 0.5 0.5 0.5 0.5 0.5 0.5]]	2 57 58	[[60 67 65 64 63 61] 44 44]
O=C(OC1C(OC2C(O)C(O)C(OC3C(O)C(O)(CO)CO3)C(C)O2)C(O)C(OCCc2cc(O)c(O)cc2)OC1CO)C=Cc1cc(O)c(O)cc1	1	51	-9.60081	1.52276	158.297	-90.5393	-11.7883	-56.514	-9.60081	1	[[46 69 71] [1065 1064 1831] [70 70 120] [1 1 1] [0.6 0.8 1.3]]	34 7	[[46 69] 71]
O=C(OC1C(OC2C(O)C(O)C(OC3C(O)C(O)(CO)CO3)C(C)O2)C(O)C(OCCc2cc(O)c(O)cc2)OC1CO)C=Cc1cc(O)c(O)cc1	1	51	-9.56802	2.41381	168.841	-102.888	-12.1079	-57.345	-9.56802	1	[[92 92 92 92 92] [6617 6619 6616 6613 6614] [430 430 430 430 430] [10 10 10 10 10] [1 1 1 1 1]]	36 59	[[92 92 92 92 92] [92 92 92 92 92]]
OC1CC=2C(C)(C3C(C4C(C)(C(C(C=CC(C(C)C)CC)C)CC4)CC3)CC=2)CC1	1	52	-8.34404	1.32383	71.5937	-73.9044	-9.89327	-35.4212	-8.34404	1	[[] [] [] [] []]		[]
OC1CC=2C(C)(C3C(C4C(C)(C(C(C=CC(C(C)C)CC)C)CC4)CC3)CC=2)CC1	1	52	-7.51169	3.05776	55.0526	-66.9144	-9.75813	-41.619	-7.51169	1	[[] [] [] [] []]		[]
OC1CC=2C(C)(C3C(C4C(C)(C(C(C=CC(C(C)C)CC)C)CC4)CC3)CC=2)CC1	1	52	-7.35898	1.74386	52.4234	-67.1783	-9.74888	-40.6681	-7.35898	1	[[] [] [] [] []]		[]
OC1CC=2C(C)(C3C(C4C(C)(C(C(C=CC(C(C)C)CC)C)CC4)CC3)CC=2)CC1	1	52	-7.17748	2.86018	64.8228	-48.5359	-10.27	-36.8669	-7.17748	1	[[28 28 28 28 28 28] [5071 5069 5065 5062 5063 5067] [332 332 332 332 332 332] [10 10 10 10 10 10] [0.9 0.9 0.9 0.9 0.9 0.9]]	18	[[28 28 28 28 28 28]]
OC1CC=2C(C)(C3C(C4C(C)(C(C(C=CC(C(C)C)CC)C)CC4)CC3)CC=2)CC1	1	52	-7.1667	1.67388	56.4784	-72.8125	-10.9628	-37.3644	-7.1667	1	[[] [] [] [] []]		[]
O=Cc1cc(OC)c(O)cc1	1	53	-4.91351	2.07488	9.06861	-50.2092	-8.58394	-22.3881	-4.91351	1	[[18 18 6 6 6 6 6 6 13 13 13 13 13 13 12 12 12 12 12 12 10 10 10 10 10 10 8 8 8 8 8 8 7 7 7 7 7 7] [3002 3003 1234 1238 1242 1244 1240 1237 1234 1238 1242 1244 1240 1237 1234 1238 1242 1244 1240 1237 1234 1238 1242 1244 1240 1237 1234 1238 1242 1244 1240 1237 1234 1238 1242 1244 1240 1237] [197 197 82 82 82 82 82 82 82 82 82 82 82 82 82 82 82 82 82 82 82 82 82 82 82 82 82 82 82 82 82 82 82 82 82 …	8 9	[[18 18] 18]
O=Cc1cc(OC)c(O)cc1	1	53	-4.72407	0.901182	9.30638	-51.3281	-8.85156	-24.1867	-4.72407	1	[18 3002 197 1 5.6]	8 9	[18 18]
O=Cc1cc(OC)c(O)cc1	1	53	-4.66752	0.744165	9.65429	-58.334	-9.29921	-22.3431	-4.66752	1	[18 3002 197 1 5.4]	8 9	[18 18]
O=Cc1cc(OC)c(O)cc1	1	53	-4.63271	0.603868	7.4414	-58.0458	-8.62959	-24.5781	-4.63271	1	[18 3002 197 1 5.7]	8 9	[18 18]
O=Cc1cc(OC)c(O)cc1	1	53	-4.58525	2.7877	8.48142	-58.3909	-9.45175	-19.172	-4.58525	1	[[] [] [] [] []]		[]
O=C(OC1C(OC2C(O)C(O)C(O)C(C)O2)C(O)C(OCCc2cc(O)c(O)cc2)OC1CO)C=Cc1cc(O)c(O)cc1	1	54	-9.14425	1.96975	110.176	-96.1869	-12.6602	-49.6601	-9.14425	1	[69 3002 197 1 4.6]	8 9	[69 69]
O=C(OC1C(OC2C(O)C(O)C(O)C(C)O2)C(O)C(OCCc2cc(O)c(O)cc2)OC1CO)C=Cc1cc(O)c(O)cc1	1	54	-9.12786	2.27272	111.051	-83.295	-13.3951	-48.0769	-9.12786	1	[[44 46 71 73 35 42 40 39 38 36] [1026 1227 4403 4337 1248 1248 1248 1248 1248 1248] [68 82 289 285 83 83 83 83 83 83] [3 3 1 3 10 10 10 10 10 10] [3.3 0.9 2.6 1.6 0.5 0.5 0.5 0.5 0.5 0.5]]	50 60 42 61 27 28 57 58	[44 44 46 [35 42 40 39 38 36] 73 73 71 71]
O=C(OC1C(OC2C(O)C(O)C(O)C(C)O2)C(O)C(OCCc2cc(O)c(O)cc2)OC1CO)C=Cc1cc(O)c(O)cc1	1	54	-9.12179	2.52251	106.419	-114.994	-15.198	-56.6534	-9.12179	1	[[46 77 77] [3002 3013 1779] [197 198 117] [1 1 4] [4.9 1.5 0.5]]	4 8 9 24 25	[77 46 46 77 77]
O=C(OC1C(OC2C(O)C(O)C(O)C(C)O2)C(O)C(OCCc2cc(O)c(O)cc2)OC1CO)C=Cc1cc(O)c(O)cc1	1	54	-8.97434	2.09812	98.2395	-103.129	-12.8328	-57.3403	-8.97434	1	[[69 71 73] [3013 4352 4371] [198 286 287] [1 3 3] [0.6 2.4 1.5]]	24 10 11 17 22	[69 71 71 73 73]
O=C(OC1C(OC2C(O)C(O)C(O)C(C)O2)C(O)C(OCCc2cc(O)c(O)cc2)OC1CO)C=Cc1cc(O)c(O)cc1	1	54	-8.8493	1.69194	126.458	-116.758	-12.8946	-48.6142	-8.8493	1	[[71 60 67 65 64 63 61] [1092 1056 1056 1056 1056 1056 1056] [72 70 70 70 70 70 70] [1 10 10 10 10 10 10] [1.2 0.7 0.7 0.7 0.7 0.7 0.7]]	31 48	[[60 67 65 64 63 61] 71]
O=C1c2c(O)c(c(O)c(C3C(O)C(O)C(O)C(CO)O3)c2OC(c2ccc(O)cc2)=C1)C1C(O)C(O)C(O)C(CO)O1	1	55	-9.37373	2.00698	134.03	-115.454	-12.9827	-56.7378	-9.37373	1	[[41 65 58 58 58 58 58 58] [4337 3002 1234 1238 1242 1244 1240 1237] [285 197 82 82 82 82 82 82] [3 1 10 10 10 10 10 10] [0.5 3.8 0.7 0.7 0.7 0.7 0.7 0.7]]	2 8 9 27	[[58 58 58 58 58 58] 65 65 41]
O=C1c2c(O)c(c(O)c(C3C(O)C(O)C(O)C(CO)O3)c2OC(c2ccc(O)cc2)=C1)C1C(O)C(O)C(O)C(CO)O1	1	55	-9.20143	1.40205	138.563	-68.3955	-13.8845	-58.775	-9.20143	1	[[65 58 58 58 58 58 58] [3002 1234 1238 1242 1244 1240 1237] [197 82 82 82 82 82 82] [1 10 10 10 10 10 10] [3.6 0.5 0.5 0.5 0.5 0.5 0.5]]	2 8 9	[[58 58 58 58 58 58] 65 65]
O=C1c2c(O)c(c(O)c(C3C(O)C(O)C(O)C(CO)O3)c2OC(c2ccc(O)cc2)=C1)C1C(O)C(O)C(O)C(CO)O1	1	55	-8.8387	1.80305	145.428	-107.546	-14.4715	-56.4683	-8.8387	1	[[39 63 53 53 53 53 53 53] [1064 3002 1234 1238 1242 1244 1240 1237] [70 197 82 82 82 82 82 82] [1 1 10 10 10 10 10 10] [2.2 1.3 0.5 0.5 0.5 0.5 0.5 0.5]]	34 35 2 8	[39 39 [53 53 53 53 53 53] 63]
O=C1c2c(O)c(c(O)c(C3C(O)C(O)C(O)C(CO)O3)c2OC(c2ccc(O)cc2)=C1)C1C(O)C(O)C(O)C(CO)O1	1	55	-8.59926	2.50911	133.516	-113.328	-13.2448	-49.7458	-8.59926	1	[39 3013 198 1 0.7]	24	39
O=C1c2c(O)c(c(O)c(C3C(O)C(O)C(O)C(CO)O3)c2OC(c2ccc(O)cc2)=C1)C1C(O)C(O)C(O)C(CO)O1	1	55	-8.55159	3.17819	146.551	-96.9063	-15.3805	-50.2948	-8.55159	1	[[41 61 1 10 8 6 5 3] [1064 3002 4334 4334 4334 4334 4334 4334] [70 197 285 285 285 285 285 285] [1 1 10 10 10 10 10 10] [1.5 2 0.8 0.8 0.8 0.8 0.8 0.8]]	34 35 8 9 62	[41 41 61 61 [1 10 8 6 5 3]]
O=C1c2c(O)cc(O)c(C3C(O)C(O)C(O)C(CO)O3)c2OC(c2ccc(O)cc2)=C1	1	56	-7.91228	1.8928	64.9928	-71.8442	-14.3946	-37.5698	-7.91228	1	[[32 32 32 32 32] [1231 1234 1237 1235 1232] [82 82 82 82 82] [10 10 10 10 10] [0.5 0.5 0.5 0.5 0.5]]	2	[[32 32 32 32 32]]
O=C1c2c(O)cc(O)c(C3C(O)C(O)C(O)C(CO)O3)c2OC(c2ccc(O)cc2)=C1	1	56	-7.72295	2.25159	51.3776	-80.5735	-13.6727	-45.2294	-7.72295	1	[[] [] [] [] []]		[]
O=C1c2c(O)cc(O)c(C3C(O)C(O)C(O)C(CO)O3)c2OC(c2ccc(O)cc2)=C1	1	56	-7.68802	1.128	61.6902	-94.9584	-14.9392	-35.7859	-7.68802	1	[[24 1 10 8 6 5 3 11 12 14 16 17 18] [3002 5014 5014 5014 5014 5014 5014 6753 6753 6753 6753 6753 6753] [197 329 329 329 329 329 329 438 438 438 438 438 438] [1 10 10 10 10 10 10 10 10 10 10 10 10] [1.8 0.8 0.8 0.8 0.8 0.8 0.8 0.5 0.5 0.5 0.5 0.5 0.5]]	8 9 19 40	[24 24 [1 10 8 6 5 3] [11 12 14 16 17 18]]
O=C1c2c(O)cc(O)c(C3C(O)C(O)C(O)C(CO)O3)c2OC(c2ccc(O)cc2)=C1	1	56	-7.62434	2.13837	60.6166	-76.5648	-13.466	-44.638	-7.62434	1	[[44 44 50 34 34 34 34 34 34] [3002 3003 4352 1234 1238 1242 1244 1240 1237] [197 197 286 82 82 82 82 82 82] [1 1 3 10 10 10 10 10 10] [1.5 1 1.1 0.6 0.6 0.6 0.6 0.6 0.6]]	2 8 9 10	[[34 34 34 34 34 34] [44 44] 44 50]
O=C1c2c(O)cc(O)c(C3C(O)C(O)C(O)C(CO)O3)c2OC(c2ccc(O)cc2)=C1	1	56	-7.39807	1.04132	75.7386	-101.811	-14.0388	-35.0909	-7.39807	1	[[24 24 26] [3002 3003 6743] [197 197 438] [1 1 3] [5 0.6 1.3]]	8 9 20	[[24 24] 24 26]

## Sheet: tyrosinase
mol	rseq	mseq	S	rmsd_refine	E_conf	E_place	E_score1	E_refine	E_score2	PLIF_pronum	PLIF_raw	FP:PLIF	PLIF_ligidx
O=C(OCC(CCCC)CC)c1cc(C(=O)OCC(CCCC)CC)ccc1	1	1	-7.00332	1.86961	62.6746	-57.578	-9.10311	-30.0476	-7.00332	1	[[23 23 23 23 23 29 37 35 33 32 30] [5471 5474 5478 5476 5472 5494 5494 5494 5494 5494 5494] [381 381 381 381 381 382 382 382 382 382 382] [10 10 10 10 10 10 10 10 10 10 10] [1.1 1.1 1.1 1.1 1.1 1 1 1 1 1 1]]	1 2 3 4	[[23 23 23 23 23] [23 23 23 23 23] [29 37 35 33 32 30] [29 37 35 33 32 30]]
O=C(OCC(CCCC)CC)c1cc(C(=O)OCC(CCCC)CC)ccc1	1	1	-6.99793	2.27308	66.6726	-48.4796	-8.33999	-34.0138	-6.99793	1	[[] [] [] [] []]		[]
O=C(OCC(CCCC)CC)c1cc(C(=O)OCC(CCCC)CC)ccc1	1	1	-6.86175	1.40681	99.2604	-81.4167	-8.81022	-30.5399	-6.86175	1	[[40 16 16 16 16 16] [4573 2931 2934 2938 2936 2932] [321 215 215 215 215 215] [2 10 10 10 10 10] [1.3 0.8 0.8 0.8 0.8 0.8]]	5 6	[[16 16 16 16 16] 40]
O=C(OCC(CCCC)CC)c1cc(C(=O)OCC(CCCC)CC)ccc1	1	1	-6.81109	1.45278	84.8947	-61.6258	-9.12092	-24.3322	-6.81109	1	[[] [] [] [] []]		[]
O=C(OCC(CCCC)CC)c1cc(C(=O)OCC(CCCC)CC)ccc1	1	1	-6.67951	2.21836	75.477	-26.7175	-8.83582	-24.7566	-6.67951	1	[28 4573 321 2 4.3]	6 7	[28 28]
OCCCCCCCCCCCCCCCCCCCCCCCCCCCCCCCCCCCCC	1	2	-8.78858	1.65032	62.2014	-32.5066	-6.29009	-40.1551	-8.78858	1	[[104 104 104 104 104] [5471 5474 5478 5476 5472] [381 381 381 381 381] [10 10 10 10 10] [0.6 0.6 0.6 0.6 0.6]]	1	[[104 104 104 104 104]]
OCCCCCCCCCCCCCCCCCCCCCCCCCCCCCCCCCCCCC	1	2	-8.67588	1.93843	69.5352	-38.2162	-8.67808	-41.7961	-8.67588	1	[[] [] [] [] []]		[]
OCCCCCCCCCCCCCCCCCCCCCCCCCCCCCCCCCCCCC	1	2	-8.59861	1.85379	67.65	-21.4204	-7.68043	-41.5841	-8.59861	1	[[47 47 47 47 47] [5471 5474 5478 5476 5472] [381 381 381 381 381] [10 10 10 10 10] [0.6 0.6 0.6 0.6 0.6]]	1	[[47 47 47 47 47]]
OCCCCCCCCCCCCCCCCCCCCCCCCCCCCCCCCCCCCC	1	2	-7.83427	2.10645	65.6155	-44.7057	-7.25219	-40.5323	-7.83427	1	[113 2890 212 1 0.9]	8	113
OCCCCCCCCCCCCCCCCCCCCCCCCCCCCCCCCCCCCC	1	2	-7.80134	4.59836	57.4515	-25.3167	-7.35535	-32.2103	-7.80134	1	[113 5828 404 1 1.2]	9	113
O=C1C2(C)C(C3C(C4(C)C(CC(O)(CC)CC4)CC3)CC2)CC1	1	3	-5.9054	2.02018	54.1209	-51.9281	-8.98733	-24.6398	-5.9054	1	[47 4573 321 2 3.6]	6 7	[47 47]
O=C1C2(C)C(C3C(C4(C)C(CC(O)(CC)CC4)CC3)CC2)CC1	1	3	-5.71825	2.86997	47.8918	-50.5808	-8.64169	-25.5006	-5.71825	1	[[5 5 5 5 5] [5476 5478 5474 5471 5472] [381 381 381 381 381] [10 10 10 10 10] [0.7 0.7 0.7 0.7 0.7]]	1	[[5 5 5 5 5]]
O=C1C2(C)C(C3C(C4(C)C(CC(O)(CC)CC4)CC3)CC2)CC1	1	3	-5.60464	1.33275	46.5741	-48.7793	-8.52759	-24.9114	-5.60464	1	[[] [] [] [] []]		[]
O=C1C2(C)C(C3C(C4(C)C(CC(O)(CC)CC4)CC3)CC2)CC1	1	3	-5.42918	3.11183	48.0074	-54.4014	-9.75979	-22.9266	-5.42918	1	[[1 1 1 1 1 56 56 56 56 56] [5471 5474 5478 5476 5472 5471 5474 5478 5476 5472] [381 381 381 381 381 381 381 381 381 381] [10 10 10 10 10 10 10 10 10 10] [0.5 0.5 0.5 0.5 0.5 0.5 0.5 0.5 0.5 0.5]]	1	[[1 1 1 1 1 56 56 56 56 56]]
O=C1C2(C)C(C3C(C4(C)C(CC(O)(CC)CC4)CC3)CC2)CC1	1	3	-5.40408	1.48135	54.8406	-56.9894	-8.87732	-17.0218	-5.40408	1	[47 5605 391 4 0.6]	10	47
O=C(O)c1ccc(O)cc1	1	4	-4.77639	1.46649	-25.4694	-58.3767	-9.80445	-17.9985	-4.77639	1	[[15 13 13 13 13 13 1 1 1 1 1 10 10 10 10 10 8 8 8 8 8 6 6 6 6 6 5 5 5 5 5 3 3 3 3 3] [5585 3078 3076 3072 3071 3074 5471 5474 5478 5476 5472 5471 5474 5478 5476 5472 5471 5474 5478 5476 5472 5471 5474 5478 5476 5472 5471 5474 5478 5476 5472 5471 5474 5478 5476 5472] [389 224 224 224 224 224 381 381 381 381 381 381 381 381 381 381 381 381 381 381 381 381 381 381 381 381 381 381 381 381 381 381 38…	11 12	[[13 13 13 13 13] 15]
O=C(O)c1ccc(O)cc1	1	4	-4.65771	1.22212	-26.5901	-42.2631	-9.18356	-15.5246	-4.65771	1	[[13 15 1 1 1 1 1 10 10 10 10 10 8 8 8 8 8 6 6 6 6 6 5 5 5 5 5 3 3 3 3 3] [5418 5585 5471 5474 5478 5476 5472 5471 5474 5478 5476 5472 5471 5474 5478 5476 5472 5471 5474 5478 5476 5472 5471 5474 5478 5476 5472 5471 5474 5478 5476 5472] [377 389 381 381 381 381 381 381 381 381 381 381 381 381 381 381 381 381 381 381 381 381 381 381 381 381 381 381 381 381 381 381] [1 3 10 10 10 10 10 10 10 10 10 1…	13 14 12	[13 13 15]
O=C(O)c1ccc(O)cc1	1	4	-4.59985	3.13417	-26.8138	-52.4529	-8.561	-16.5018	-4.59985	1	[[1 1 1 1 1 10 10 10 10 10 8 8 8 8 8 6 6 6 6 6 5 5 5 5 5 3 3 3 3 3] [5471 5474 5478 5476 5472 5471 5474 5478 5476 5472 5471 5474 5478 5476 5472 5471 5474 5478 5476 5472 5471 5474 5478 5476 5472 5471 5474 5478 5476 5472] [381 381 381 381 381 381 381 381 381 381 381 381 381 381 381 381 381 381 381 381 381 381 381 381 381 381 381 381 381 381] [10 10 10 10 10 10 10 10 10 10 10 10 10 10 10 10 10 10 10…		[]
O=C(O)c1ccc(O)cc1	1	4	-4.52677	1.03319	-27.054	-50.0557	-8.43586	-12.8223	-4.52677	1	[[13 1 1 1 1 1 10 10 10 10 10 8 8 8 8 8 6 6 6 6 6 5 5 5 5 5 3 3 3 3 3] [5664 5471 5474 5478 5476 5472 5471 5474 5478 5476 5472 5471 5474 5478 5476 5472 5471 5474 5478 5476 5472 5471 5474 5478 5476 5472 5471 5474 5478 5476 5472] [394 381 381 381 381 381 381 381 381 381 381 381 381 381 381 381 381 381 381 381 381 381 381 381 381 381 381 381 381 381 381] [1 10 10 10 10 10 10 10 10 10 10 10 10 10 10 …	15	13
O=C(O)c1ccc(O)cc1	1	4	-4.44306	2.88464	-27.3586	-52.684	-8.95885	-18.4566	-4.44306	1	[[13 15 1 1 1 1 1 10 10 10 10 10 8 8 8 8 8 6 6 6 6 6 5 5 5 5 5 3 3 3 3 3] [5429 5664 5471 5474 5478 5476 5472 5471 5474 5478 5476 5472 5471 5474 5478 5476 5472 5471 5474 5478 5476 5472 5471 5474 5478 5476 5472 5471 5474 5478 5476 5472] [378 394 381 381 381 381 381 381 381 381 381 381 381 381 381 381 381 381 381 381 381 381 381 381 381 381 381 381 381 381 381 381] [1 1 10 10 10 10 10 10 10 10 10 1…	16 15 17	[13 15 15]
O=C(OC)CCCCCCCC=CCC=CCC=CCC	1	5	-7.33107	1.56941	25.9639	-47.5396	-8.92593	-28.4834	-7.33107	1	[[] [] [] [] []]		[]
O=C(OC)CCCCCCCC=CCC=CCC=CCC	1	5	-6.82143	1.30799	20.7171	-52.5643	-8.97466	-29.1787	-6.82143	1	[[] [] [] [] []]		[]
O=C(OC)CCCCCCCC=CCC=CCC=CCC	1	5	-6.77578	1.67041	18.3506	-32.2263	-9.28219	-33.3108	-6.77578	1	[[] [] [] [] []]		[]
O=C(OC)CCCCCCCC=CCC=CCC=CCC	1	5	-6.51654	1.33098	18.7583	-54.3756	-9.06485	-32.6619	-6.51654	1	[[] [] [] [] []]		[]
O=C(OC)CCCCCCCC=CCC=CCC=CCC	1	5	-6.49315	1.74533	20.2545	-47.7641	-9.07659	-26.9951	-6.49315	1	[[] [] [] [] []]		[]
O=C(OC)CCCCCCCC=CCC=CCCCCC	1	6	-7.42915	1.68536	31.5561	-36.3353	-9.18302	-28.3483	-7.42915	1	[[] [] [] [] []]		[]
O=C(OC)CCCCCCCC=CCC=CCCCCC	1	6	-6.92806	1.64948	28.0412	-42.7727	-10.3654	-29.7217	-6.92806	1	[[] [] [] [] []]		[]
O=C(OC)CCCCCCCC=CCC=CCCCCC	1	6	-6.86053	1.36883	20.9791	-71.329	-9.67127	-26.7934	-6.86053	1	[[8 8 8 8 8] [5472 5476 5478 5474 5471] [381 381 381 381 381] [10 10 10 10 10] [0.6 0.6 0.6 0.6 0.6]]	1	[[8 8 8 8 8]]
O=C(OC)CCCCCCCC=CCC=CCCCCC	1	6	-6.78855	2.46846	24.3488	-31.0484	-10.5824	-32.1574	-6.78855	1	[[14 14 14 14 14] [5474 5478 5476 5472 5471] [381 381 381 381 381] [10 10 10 10 10] [1.3 1.3 1.3 1.3 1.3]]	1 2	[[14 14 14 14 14] [14 14 14 14 14]]
O=C(OC)CCCCCCCC=CCC=CCCCCC	1	6	-6.53721	1.60548	25.0317	-36.1115	-9.31431	-32.9176	-6.53721	1	[[] [] [] [] []]		[]
O=C(OC)CCCCCCCC=CCCCCCCCC	1	7	-7.36088	2.23098	22.1177	-53.3119	-8.67165	-34.687	-7.36088	1	[[] [] [] [] []]		[]
O=C(OC)CCCCCCCC=CCCCCCCCC	1	7	-6.83964	1.82243	29.822	-60.2727	-9.8212	-32.0868	-6.83964	1	[[] [] [] [] []]		[]
O=C(OC)CCCCCCCC=CCCCCCCCC	1	7	-6.69928	1.84268	27.4192	-41.866	-9.15462	-26.0684	-6.69928	1	[[48 48 48 48 48] [5471 5474 5478 5476 5472] [381 381 381 381 381] [10 10 10 10 10] [1.3 1.3 1.3 1.3 1.3]]	1 2	[[48 48 48 48 48] [48 48 48 48 48]]
O=C(OC)CCCCCCCC=CCCCCCCCC	1	7	-6.5165	1.83688	25.4357	-41.8448	-8.89762	-24.8173	-6.5165	1	[[] [] [] [] []]		[]
O=C(OC)CCCCCCCC=CCCCCCCCC	1	7	-6.48177	1.69828	21.7746	-41.1867	-8.58708	-24.4027	-6.48177	1	[[] [] [] [] []]		[]
O=C(OC)CCCCCCCCCCCCCCCC#C	1	8	-6.98957	1.24398	20.7074	-52.5752	-9.22442	-24.323	-6.98957	1	[1 2927 215 3 0.5]	18	1
O=C(OC)CCCCCCCCCCCCCCCC#C	1	8	-6.81645	1.57734	32.2791	-35.2356	-9.13308	-26.255	-6.81645	1	[[] [] [] [] []]		[]
O=C(OC)CCCCCCCCCCCCCCCC#C	1	8	-6.67194	1.26562	21.739	-51.5494	-8.94173	-26.6282	-6.67194	1	[[] [] [] [] []]		[]
O=C(OC)CCCCCCCCCCCCCCCC#C	1	8	-6.61788	1.48931	26.1204	-31.9759	-9.32139	-26.5289	-6.61788	1	[[] [] [] [] []]		[]
O=C(OC)CCCCCCCCCCCCCCCC#C	1	8	-6.56543	2.388	29.1651	-62.9353	-8.92853	-28.3019	-6.56543	1	[[] [] [] [] []]		[]
OC1CC=2C(C)(C3C(C4C(C)(C(C(CCC(C(C)C)CC)C)CC4)CC3)CC=2)CC1	1	9	-6.87138	1.79615	69.4883	-36.7989	-8.98907	-27.5651	-6.87138	1	[[8 8 8 8 8] [5471 5474 5478 5476 5472] [381 381 381 381 381] [10 10 10 10 10] [0.6 0.6 0.6 0.6 0.6]]	1	[[8 8 8 8 8]]
OC1CC=2C(C)(C3C(C4C(C)(C(C(CCC(C(C)C)CC)C)CC4)CC3)CC=2)CC1	1	9	-6.64028	2.66917	54.8971	-48.0877	-9.77114	-29.117	-6.64028	1	[[] [] [] [] []]		[]
OC1CC=2C(C)(C3C(C4C(C)(C(C(CCC(C(C)C)CC)C)CC4)CC3)CC=2)CC1	1	9	-6.59934	1.16995	65.5047	-41.3726	-9.24196	-29.8022	-6.59934	1	[[] [] [] [] []]		[]
OC1CC=2C(C)(C3C(C4C(C)(C(C(CCC(C(C)C)CC)C)CC4)CC3)CC=2)CC1	1	9	-6.35202	2.06764	66.4936	-56.9259	-9.01645	-24.4871	-6.35202	1	[[46 46 46 46 46 56 56 56 56 56] [2931 2934 2938 2936 2932 5471 5474 5478 5476 5472] [215 215 215 215 215 381 381 381 381 381] [10 10 10 10 10 10 10 10 10 10] [0.5 0.5 0.5 0.5 0.5 0.7 0.7 0.7 0.7 0.7]]	5 1	[[46 46 46 46 46] [56 56 56 56 56]]
OC1CC=2C(C)(C3C(C4C(C)(C(C(CCC(C(C)C)CC)C)CC4)CC3)CC=2)CC1	1	9	-6.34237	2.97464	51.8986	-28.9079	-9.90522	-26.3594	-6.34237	1	[[56 56 56 56 56] [5471 5474 5478 5476 5472] [381 381 381 381 381] [10 10 10 10 10] [0.6 0.6 0.6 0.6 0.6]]	1	[[56 56 56 56 56]]
O=C(O)C(=CC(=O)O)CC(=O)O	1	10	-5.29886	1.3475	-122.659	-64.3788	-10.0274	-28.7784	-5.29886	1	[[] [] [] [] []]		[]
O=C(O)C(=CC(=O)O)CC(=O)O	1	10	-5.00762	1.5581	-123.34	-60.1677	-10.1664	-25.618	-5.00762	1	[[] [] [] [] []]		[]
O=C(O)C(=CC(=O)O)CC(=O)O	1	10	-4.75764	1.38824	-121.269	-61.4758	-10.3806	-20.3688	-4.75764	1	[17 5429 378 1 2.2]	16 19	[17 17]
O=C(O)C(=CC(=O)O)CC(=O)O	1	10	-4.7529	1.92629	-130.198	-67.9992	-9.92071	-23.5949	-4.7529	1	[[] [] [] [] []]		[]
O=C(O)C(=CC(=O)O)CC(=O)O	1	10	-4.67842	1.00227	-132.462	-59.756	-10.9352	-20.2223	-4.67842	1	[[1 1 1 1 1] [2931 2934 2938 2936 2932] [215 215 215 215 215] [10 10 10 10 10] [0.5 0.5 0.5 0.5 0.5]]	5	[[1 1 1 1 1]]
O(C)C1C(=C)C(OC)CCC(=C)C(OC)CC(C(=C)C)C1	1	11	-6.08608	2.40327	107.923	-44.8831	-8.63627	-23.0638	-6.08608	1	[[] [] [] [] []]		[]
O(C)C1C(=C)C(OC)CCC(=C)C(OC)CC(C(=C)C)C1	1	11	-5.91146	2.8749	23.6556	-46.1586	-8.18613	-26.5065	-5.91146	1	[[] [] [] [] []]		[]
O(C)C1C(=C)C(OC)CCC(=C)C(OC)CC(C(=C)C)C1	1	11	-5.88804	1.78239	90.4314	-41.7203	-7.88497	-19.9784	-5.88804	1	[[] [] [] [] []]		[]
O(C)C1C(=C)C(OC)CCC(=C)C(OC)CC(C(=C)C)C1	1	11	-5.73695	0.785575	32.2838	-55.2616	-8.09742	-24.454	-5.73695	1	[[] [] [] [] []]		[]
O(C)C1C(=C)C(OC)CCC(=C)C(OC)CC(C(=C)C)C1	1	11	-5.4913	1.01723	89.0571	-64.7475	-8.48693	-21.9347	-5.4913	1	[[] [] [] [] []]		[]
O=C1c2c(O)cc(O)cc2OC(c2ccc(O)cc2)=C1	1	12	-5.59181	1.00858	-27.3117	-72.3173	-11.7495	-28.6393	-5.59181	1	[[18 18 18 18 18 25 25 25 25 25 1 10 8 6 5 3] [2934 2938 2936 2932 2931 2934 2938 2936 2932 2931 5490 5490 5490 5490 5490 5490] [215 215 215 215 215 215 215 215 215 215 382 382 382 382 382 382] [10 10 10 10 10 10 10 10 10 10 10 10 10 10 10 10] [0.5 0.5 0.5 0.5 0.5 2.6 2.6 2.6 2.6 2.6 0.7 0.7 0.7 0.7 0.7 0.7]]	5 20 3	[[18 18 18 18 18 25 25 25 25 25] [25 25 25 25 25] [1 10 8 6 5 3]]
O=C1c2c(O)cc(O)cc2OC(c2ccc(O)cc2)=C1	1	12	-5.53469	2.06894	-29.7007	-77.3166	-12.2448	-28.8742	-5.53469	1	[[15 11 12 14 16 23 24] [4573 5490 5490 5490 5490 5490 5490] [321 382 382 382 382 382 382] [2 10 10 10 10 10 10] [1.2 0.7 0.7 0.7 0.7 0.7 0.7]]	6 3	[15 [11 12 14 16 23 24]]
O=C1c2c(O)cc(O)cc2OC(c2ccc(O)cc2)=C1	1	12	-5.45748	0.905968	-27.4691	-82.9853	-11.208	-25.2882	-5.45748	1	[[] [] [] [] []]		[]
O=C1c2c(O)cc(O)cc2OC(c2ccc(O)cc2)=C1	1	12	-5.40266	0.984373	-29.6623	-78.6163	-11.4252	-26.6451	-5.40266	1	[[25 15 11 12 14 16 23 24] [5350 4573 5490 5490 5490 5490 5490 5490] [373 321 382 382 382 382 382 382] [3 2 10 10 10 10 10 10] [0.6 1.3 0.7 0.7 0.7 0.7 0.7 0.7]]	6 21 3	[15 25 [11 12 14 16 23 24]]
O=C1c2c(O)cc(O)cc2OC(c2ccc(O)cc2)=C1	1	12	-5.36682	1.64863	-26.9746	-73.9298	-11.8184	-25.5386	-5.36682	1	[[1 10 8 6 5 3] [5490 5490 5490 5490 5490 5490] [382 382 382 382 382 382] [10 10 10 10 10 10] [0.7 0.7 0.7 0.7 0.7 0.7]]	3	[[1 10 8 6 5 3]]
O=C(O)C1C(O)C(O)C(OC2C(OC3C(O)C(O)C(O)C(CO)O3)C(O)C(O)C(C(=O)O)O2)C(Oc2cc(O)c3C(=O)C=C(c4ccc(O)cc4)Oc3c2)O1	1	13	-9.08956	2.18921	176.087	-77.2102	-10.8652	-58.0822	-9.08956	1	[[12 51 56 60 64 71 82 86 88 1] [5350 5429 5585 2953 2953 2890 2862 2862 2953 4573] [373 378 389 216 216 212 210 210 216 321] [3 1 3 1 1 1 1 1 1 2] [0.8 1.7 1.5 0.5 0.5 2.7 4.6 1.4 2.1 2.1]]	22 23 8 24 25 26 6 7 21 16 19 12 27	[[82 86] 82 71 71 [60 64 88] 88 1 1 12 51 51 56 56]
O=C(O)C1C(O)C(O)C(OC2C(OC3C(O)C(O)C(O)C(CO)O3)C(O)C(O)C(C(=O)O)O2)C(Oc2cc(O)c3C(=O)C=C(c4ccc(O)cc4)Oc3c2)O1	1	13	-8.77997	2.51308	180.297	-93.7564	-11.515	-50.529	-8.77997	1	[[12 22 71] [5340 2952 2953] [372 216 216] [3 1 1] [1.4 1.9 4]]	25 26 28	[[22 71] [22 71] 12]
O=C(O)C1C(O)C(O)C(OC2C(OC3C(O)C(O)C(O)C(CO)O3)C(O)C(O)C(C(=O)O)O2)C(Oc2cc(O)c3C(=O)C=C(c4ccc(O)cc4)Oc3c2)O1	1	13	-7.91243	1.9145	179.553	-134.847	-11.4421	-49.6517	-7.91243	1	[[51 54 69] [2953 2953 5603] [216 216 391] [1 1 4] [1.3 4.1 0.8]]	25 26 10	[[51 54] 54 69]
O=C(O)C1C(O)C(O)C(OC2C(OC3C(O)C(O)C(O)C(CO)O3)C(O)C(O)C(C(=O)O)O2)C(Oc2cc(O)c3C(=O)C=C(c4ccc(O)cc4)Oc3c2)O1	1	13	-7.81424	3.19209	174.532	-76.1324	-11.0917	-44.6629	-7.81424	1	[[22 24 1 79 79 79 79 79 82 82 82 82 82 20 21 24 26 90 19] [2890 2890 2691 2931 2934 2938 2936 2932 2931 2934 2938 2936 2932 5611 5611 5611 5611 5611 5611] [212 212 198 215 215 215 215 215 215 215 215 215 215 391 391 391 391 391 391] [1 1 2 10 10 10 10 10 10 10 10 10 10 10 10 10 10 10 10] [1.7 0.6 3 0.7 0.7 0.7 0.7 0.7 1.6 1.6 1.6 1.6 1.6 0.5 0.5 0.5 0.5 0.5 0.5]]	29 30 8 24 5 20 31	[1 1 [22 24] 22 [79 79 79 79 79 82 82 82 82 82] [82 82 82 82 82] [20 21 24 26 90 19]]
O=C(O)C1C(O)C(O)C(OC2C(OC3C(O)C(O)C(O)C(CO)O3)C(O)C(O)C(C(=O)O)O2)C(Oc2cc(O)c3C(=O)C=C(c4ccc(O)cc4)Oc3c2)O1	1	13	-7.59023	2.50207	177.642	-62.4606	-11.75	-47.341	-7.59023	1	[[64 71 56] [2953 2953 2691] [216 216 198] [1 1 2] [0.5 2.3 3.4]]	29 30 25 26	[56 56 [64 71] 71]
O=C1c2c(O)cc(OC3C(OC4C(O)C(O)C(O)C(C)O4)C(O)C(O)C(CO)O3)cc2OC(c2ccc(O)cc2)=C1	1	14	-7.95416	1.02261	119.17	-96.611	-11.0363	-50.2926	-7.95416	1	[[55 62 64 68] [2952 2890 2890 5429] [216 212 212 378] [1 1 1 1] [2.6 3 2.7 2]]	8 24 25 26 16 19	[[62 64] [62 64] 55 55 68 68]
O=C1c2c(O)cc(OC3C(OC4C(O)C(O)C(O)C(C)O4)C(O)C(O)C(CO)O3)cc2OC(c2ccc(O)cc2)=C1	1	14	-7.91143	1.52331	124.051	-100.121	-11.4455	-45.2522	-7.91143	1	[[68 7 7 7 7 7] [5429 5471 5474 5478 5476 5472] [378 381 381 381 381 381] [1 10 10 10 10 10] [2.7 1.1 1.1 1.1 1.1 1.1]]	16 19 1 2	[68 68 [7 7 7 7 7] [7 7 7 7 7]]
O=C1c2c(O)cc(OC3C(OC4C(O)C(O)C(O)C(C)O4)C(O)C(O)C(CO)O3)cc2OC(c2ccc(O)cc2)=C1	1	14	-7.71885	1.72246	116.481	-90.3987	-12.1567	-44.4233	-7.71885	1	[[19 60 64 68] [2953 2953 2890 5585] [216 216 212 389] [1 1 1 3] [0.8 2.8 0.6 0.9]]	8 25 26 12	[64 [19 60] 60 68]
O=C1c2c(O)cc(OC3C(OC4C(O)C(O)C(O)C(C)O4)C(O)C(O)C(CO)O3)cc2OC(c2ccc(O)cc2)=C1	1	14	-7.61306	2.70382	116.276	-43.1757	-11.9034	-42.6548	-7.61306	1	[[62 66] [5585 4576] [389 321] [3 2] [0.6 0.8]]	6 12	[66 62]
O=C1c2c(O)cc(OC3C(OC4C(O)C(O)C(O)C(C)O4)C(O)C(O)C(CO)O3)cc2OC(c2ccc(O)cc2)=C1	1	14	-7.59002	1.03717	127.091	-90.3514	-10.9506	-40.4301	-7.59002	1	[[19 55 57 62 68] [2953 2952 2953 2890 5585] [216 216 216 212 389] [1 1 1 1 3] [0.5 1.6 0.9 1.4 1]]	8 25 26 12	[62 [19 55 57] 55 68]
O=C1c2c(O)cc(OC3C(O)C(O)C(O)CO3)cc2OC(c2ccc(O)cc2)=C1	1	15	-7.27087	2.76812	62.2711	-80.1252	-12.4263	-39.6135	-7.27087	1	[[38 18 26 24 23 22 19 14 20 19 18 17 15] [5350 5490 5490 5490 5490 5490 5490 5494 5494 5494 5494 5494 5494] [373 382 382 382 382 382 382 382 382 382 382 382 382] [3 10 10 10 10 10 10 10 10 10 10 10 10] [1.5 0.6 0.6 0.6 0.6 0.6 0.6 0.6 0.6 0.6 0.6 0.6 0.6]]	21 32 3	[38 38 [18 26 24 23 22 19 14 20 19 18 17 15]]
O=C1c2c(O)cc(OC3C(O)C(O)C(O)CO3)cc2OC(c2ccc(O)cc2)=C1	1	15	-6.49924	1.51546	58.8788	-99.7421	-12.5318	-30.0583	-6.49924	1	[[44 44 44 44 44 18 26 24 23 22 19 18 26 24 23 22 19 18 26 24 23 22 19] [5471 5474 5478 5476 5472 4573 4573 4573 4573 4573 4573 4576 4576 4576 4576 4576 4576 5490 5490 5490 5490 5490 5490] [381 381 381 381 381 321 321 321 321 321 321 321 321 321 321 321 321 382 382 382 382 382 382] [10 10 10 10 10 10 10 10 10 10 10 10 10 10 10 10 10 10 10 10 10 10 10] [0.7 0.7 0.7 0.7 0.7 1 1 1 1 1 1 0.7 0.7 0.7 …	33 34 1 3	[[18 26 24 23 22 19 18 26 24 23 22 19] [18 26 24 23 22 19] [44 44 44 44 44] [18 26 24 23 22 19]]
O=C1c2c(O)cc(OC3C(O)C(O)C(O)CO3)cc2OC(c2ccc(O)cc2)=C1	1	15	-6.27799	2.40975	55.9864	-95.1515	-13.7367	-32.1751	-6.27799	1	[[46 12 14 20 19 18 17 15] [5350 4576 5494 5494 5494 5494 5494 5494] [373 321 382 382 382 382 382 382] [3 2 10 10 10 10 10 10] [1.5 0.8 0.6 0.6 0.6 0.6 0.6 0.6]]	6 21 32 3	[12 46 46 [14 20 19 18 17 15]]
O=C1c2c(O)cc(OC3C(O)C(O)C(O)CO3)cc2OC(c2ccc(O)cc2)=C1	1	15	-6.23013	1.33995	65.9499	-121.75	-13.2349	-32.8678	-6.23013	1	[[46 42] [5325 4576] [371 321] [3 2] [2.4 3.6]]	6 7 35 36	[42 42 46 46]
O=C1c2c(O)cc(OC3C(O)C(O)C(O)CO3)cc2OC(c2ccc(O)cc2)=C1	1	15	-6.14163	1.55592	63.2764	-105.089	-11.9827	-34.7011	-6.14163	1	[[38 42 46] [5664 2953 2953] [394 216 216] [1 1 1] [1.8 3.5 2]]	25 26 15 17	[[42 46] [42 46] 38 38]
O=C(OCC(CCCC)CC)c1ccccc1	1	16	-5.68969	2.97871	115.416	-57.4306	-8.65103	-26.4719	-5.68969	1	[[29 29 29 29 29 38 38 38 38 38 36 36 36 36 36 34 34 34 34 34 32 32 32 32 32 30 30 30 30 30] [5471 5474 5478 5476 5472 5471 5474 5478 5476 5472 5471 5474 5478 5476 5472 5471 5474 5478 5476 5472 5471 5474 5478 5476 5472 5471 5474 5478 5476 5472] [381 381 381 381 381 381 381 381 381 381 381 381 381 381 381 381 381 381 381 381 381 381 381 381 381 381 381 381 381 381] [10 10 10 10 10 10 10 10 10 10 1…		[]
O=C(OCC(CCCC)CC)c1ccccc1	1	16	-5.66177	1.48481	41.6931	-47.327	-8.30214	-23.0629	-5.66177	1	[[29 38 36 34 32 30] [5605 5605 5605 5605 5605 5605] [391 391 391 391 391 391] [10 10 10 10 10 10] [1 1 1 1 1 1]]	31 37	[[29 38 36 34 32 30] [29 38 36 34 32 30]]
O=C(OCC(CCCC)CC)c1ccccc1	1	16	-5.63592	2.27141	112.363	-51.4821	-7.65898	-24.9436	-5.63592	1	[[5 5 5 5 5] [5471 5474 5478 5476 5472] [381 381 381 381 381] [10 10 10 10 10] [1.2 1.2 1.2 1.2 1.2]]	1 2	[[5 5 5 5 5] [5 5 5 5 5]]
O=C(OCC(CCCC)CC)c1ccccc1	1	16	-5.51369	2.66673	53.6588	-49.1974	-7.66459	-20.0175	-5.51369	1	[[] [] [] [] []]		[]
O=C(OCC(CCCC)CC)c1ccccc1	1	16	-5.46282	2.18315	47.4917	-44.8552	-8.37929	-17.7361	-5.46282	1	[[29 29 29 29 29 38 38 38 38 38 36 36 36 36 36 34 34 34 34 34 32 32 32 32 32 30 30 30 30 30] [5471 5474 5478 5476 5472 5471 5474 5478 5476 5472 5471 5474 5478 5476 5472 5471 5474 5478 5476 5472 5471 5474 5478 5476 5472 5471 5474 5478 5476 5472] [381 381 381 381 381 381 381 381 381 381 381 381 381 381 381 381 381 381 381 381 381 381 381 381 381 381 381 381 381 381] [10 10 10 10 10 10 10 10 10 10 1…		[]
O=C(O)C=Cc1cc(O)c(O)cc1	1	17	-4.578	3.85859	-52.964	-67.4128	-11.4432	-19.3474	-4.578	1	[[] [] [] [] []]		[]
O=C(O)C=Cc1cc(O)c(O)cc1	1	17	-4.48007	3.90874	-50.9574	-73.2265	-10.174	-17.5427	-4.48007	1	[[] [] [] [] []]		[]
O=C(O)C=Cc1cc(O)c(O)cc1	1	17	-4.47673	1.41393	-53.9473	-68.1585	-10.4604	-18.3531	-4.47673	1	[[12 12 12 12 12] [2931 2934 2938 2936 2932] [215 215 215 215 215] [10 10 10 10 10] [0.8 0.8 0.8 0.8 0.8]]	5	[[12 12 12 12 12]]
O=C(O)C=Cc1cc(O)c(O)cc1	1	17	-4.47657	4.06588	-52.7684	-62.8063	-10.0589	-15.8418	-4.47657	1	[[] [] [] [] []]		[]
O=C(O)C=Cc1cc(O)c(O)cc1	1	17	-4.30052	1.43687	-52.9112	-67.2754	-10.8765	-17.6435	-4.30052	1	[18 5429 378 1 2.7]	16 19	[18 18]
Oc1c(O)ccc(C2C(O)Cc3c(O)cc(O)cc3O2)c1	1	18	-5.41039	1.79941	-14.806	-72.7698	-11.6543	-25.9623	-5.41039	1	[[34 32] [5429 4573] [378 321] [1 2] [0.6 0.8]]	6 16	[32 34]
Oc1c(O)ccc(C2C(O)Cc3c(O)cc(O)cc3O2)c1	1	18	-5.38793	1.92766	-14.8551	-79.4169	-13.689	-23.2601	-5.38793	1	[[] [] [] [] []]		[]
Oc1c(O)ccc(C2C(O)Cc3c(O)cc(O)cc3O2)c1	1	18	-5.38031	2.63243	-19.1987	-67.9097	-11.9326	-23.9512	-5.38031	1	[[34 21 28 26 25 24 22] [5429 5202 5202 5202 5202 5202 5202] [378 362 362 362 362 362 362] [1 10 10 10 10 10 10] [1 0.5 0.5 0.5 0.5 0.5 0.5]]	38 16	[[21 28 26 25 24 22] 34]
Oc1c(O)ccc(C2C(O)Cc3c(O)cc(O)cc3O2)c1	1	18	-5.36229	1.4809	-14.0563	-82.0608	-11.6325	-27.8294	-5.36229	1	[[19 13 13 13 13 13 17 17 17 17 17] [2953 2931 2934 2938 2936 2932 2931 2934 2938 2936 2932] [216 215 215 215 215 215 215 215 215 215 215] [1 10 10 10 10 10 10 10 10 10 10] [4.6 1.1 1.1 1.1 1.1 1.1 1 1 1 1 1]]	5 20 25 26	[[13 13 13 13 13 17 17 17 17 17] [13 13 13 13 13 17 17 17 17 17] 19 19]
Oc1c(O)ccc(C2C(O)Cc3c(O)cc(O)cc3O2)c1	1	18	-5.29278	1.28029	-10.8305	-76.872	-11.829	-21.7913	-5.29278	1	[[] [] [] [] []]		[]
O=C(OC(C=CC(C)C)C(C)C1C2(C)C(C3C(C4(C)C5(C(OC)C3)C(C5)CC4)CC2)CC1)C(C)(C)C	1	19	-7.06923	1.66446	165.672	-60.9917	-8.10586	-30.2004	-7.06923	1	[[] [] [] [] []]		[]
O=C(OC(C=CC(C)C)C(C)C1C2(C)C(C3C(C4(C)C5(C(OC)C3)C(C5)CC4)CC2)CC1)C(C)(C)C	1	19	-6.84055	1.79171	168.705	-69.4549	-8.69536	-35.7932	-6.84055	1	[[] [] [] [] []]		[]
O=C(OC(C=CC(C)C)C(C)C1C2(C)C(C3C(C4(C)C5(C(OC)C3)C(C5)CC4)CC2)CC1)C(C)(C)C	1	19	-6.82466	1.50769	167.048	-49.5008	-7.8586	-23.7398	-6.82466	1	[[] [] [] [] []]		[]
O=C(OC(C=CC(C)C)C(C)C1C2(C)C(C3C(C4(C)C5(C(OC)C3)C(C5)CC4)CC2)CC1)C(C)(C)C	1	19	-6.39927	2.31066	164.397	-79.5002	-8.84195	-23.7863	-6.39927	1	[[7 7 7 7 7] [5471 5474 5478 5476 5472] [381 381 381 381 381] [10 10 10 10 10] [0.8 0.8 0.8 0.8 0.8]]	1	[[7 7 7 7 7]]
O=C(OC(C=CC(C)C)C(C)C1C2(C)C(C3C(C4(C)C5(C(OC)C3)C(C5)CC4)CC2)CC1)C(C)(C)C	1	19	-6.2394	2.72012	154.31	-53.6971	-8.66839	-28.6048	-6.2394	1	[[67 67 67 67 67] [5471 5474 5478 5476 5472] [381 381 381 381 381] [10 10 10 10 10] [1 1 1 1 1]]	1 2	[[67 67 67 67 67] [67 67 67 67 67]]
OC1C(=C)CC2(C)C3C(C4C(C)(C(C(CCCC(C)C)C)CC4)CC3)CCC2C1	1	20	-6.32378	1.86062	74.1961	-61.7414	-8.96587	-30.6475	-6.32378	1	[68 2862 210 1 0.8]	22	68
OC1C(=C)CC2(C)C3C(C4C(C)(C(C(CCCC(C)C)C)CC4)CC3)CCC2C1	1	20	-6.29694	2.73172	76.8782	-47.2632	-8.70557	-25.2204	-6.29694	1	[68 5429 378 1 0.5]	16	68
OC1C(=C)CC2(C)C3C(C4C(C)(C(C(CCCC(C)C)C)CC4)CC3)CCC2C1	1	20	-6.11147	2.37742	58.6338	-61.1521	-9.08039	-25.0669	-6.11147	1	[68 2847 209 3 0.9]	39	68
OC1C(=C)CC2(C)C3C(C4C(C)(C(C(CCCC(C)C)C)CC4)CC3)CCC2C1	1	20	-6.06093	3.11494	76.4422	-49.1762	-8.68077	-26.3935	-6.06093	1	[[] [] [] [] []]		[]
OC1C(=C)CC2(C)C3C(C4C(C)(C(C(CCCC(C)C)C)CC4)CC3)CCC2C1	1	20	-6.01994	1.33955	72.822	-67.186	-8.55934	-25.6688	-6.01994	1	[[] [] [] [] []]		[]
O=C1c2c(O)cc(O)cc2OC(c2ccccc2)=C1	1	21	-5.25902	1.22387	-12.1869	-65.2725	-10.1168	-25.5636	-5.25902	1	[[26 26 26 26 26] [2934 2938 2936 2932 2931] [215 215 215 215 215] [10 10 10 10 10] [0.9 0.9 0.9 0.9 0.9]]	5	[[26 26 26 26 26]]
O=C1c2c(O)cc(O)cc2OC(c2ccccc2)=C1	1	21	-5.25551	0.919816	-12.7267	-105.558	-11.2884	-25.8702	-5.25551	1	[[16 12 13 15 17 24 25] [4573 5490 5490 5490 5490 5490 5490] [321 382 382 382 382 382 382] [2 10 10 10 10 10 10] [1.3 0.7 0.7 0.7 0.7 0.7 0.7]]	6 3	[16 [12 13 15 17 24 25]]
O=C1c2c(O)cc(O)cc2OC(c2ccccc2)=C1	1	21	-5.22517	1.65359	-10.3233	-64.3624	-10.649	-24.1825	-5.22517	1	[[1 10 8 7 5 3 1 10 8 7 5 3] [4576 4576 4576 4576 4576 4576 5490 5490 5490 5490 5490 5490] [321 321 321 321 321 321 382 382 382 382 382 382] [10 10 10 10 10 10 10 10 10 10 10 10] [1.1 1.1 1.1 1.1 1.1 1.1 0.9 0.9 0.9 0.9 0.9 0.9]]	33 34 3	[[1 10 8 7 5 3] [1 10 8 7 5 3] [1 10 8 7 5 3]]
O=C1c2c(O)cc(O)cc2OC(c2ccccc2)=C1	1	21	-5.18214	3.72477	-12.8022	-68.6052	-10.4518	-23.9348	-5.18214	1	[[] [] [] [] []]		[]
O=C1c2c(O)cc(O)cc2OC(c2ccccc2)=C1	1	21	-5.0523	2.14758	-9.40203	-61.8225	-10.579	-20.919	-5.0523	1	[[] [] [] [] []]		[]
O(C)c1c(O)ccc(C=2Oc3c(c(O)cc(O)c3)C(=O)C=2)c1	1	22	-5.94278	1.13481	-15.2259	-103.855	-11.607	-32.4468	-5.94278	1	[[19 15 16 18 20 27 28] [4573 5490 5490 5490 5490 5490 5490] [321 382 382 382 382 382 382] [2 10 10 10 10 10 10] [2.5 0.7 0.7 0.7 0.7 0.7 0.7]]	6 7 3	[19 19 [15 16 18 20 27 28]]
O(C)c1c(O)ccc(C=2Oc3c(c(O)cc(O)c3)C(=O)C=2)c1	1	22	-5.92715	1.51941	-14.9321	-69.1284	-11.0636	-32.4105	-5.92715	1	[[] [] [] [] []]		[]
O(C)c1c(O)ccc(C=2Oc3c(c(O)cc(O)c3)C(=O)C=2)c1	1	22	-5.86545	1.35697	-15.4638	-72.6043	-11.1986	-30.1215	-5.86545	1	[[29 19 15 16 18 20 27 28] [5350 4573 5490 5490 5490 5490 5490 5490] [373 321 382 382 382 382 382 382] [3 2 10 10 10 10 10 10] [1.6 1.4 0.7 0.7 0.7 0.7 0.7 0.7]]	6 21 32 3	[19 29 29 [15 16 18 20 27 28]]
O(C)c1c(O)ccc(C=2Oc3c(c(O)cc(O)c3)C(=O)C=2)c1	1	22	-5.77368	0.96852	-12.0197	-70.1034	-10.7522	-25.803	-5.77368	1	[[] [] [] [] []]		[]
O(C)c1c(O)ccc(C=2Oc3c(c(O)cc(O)c3)C(=O)C=2)c1	1	22	-5.66208	1.905	-15.4578	-69.6053	-10.8713	-28.8277	-5.66208	1	[[] [] [] [] []]		[]
O=C(O)C=Cc1ccccc1	1	23	-4.70203	0.670363	-38.1297	-61.1246	-8.94511	-15.1094	-4.70203	1	[18 5418 377 1 3]	13 14	[18 18]
O=C(O)C=Cc1ccccc1	1	23	-4.62855	0.845208	-33.6406	-56.9948	-9.28245	-11.9381	-4.62855	1	[[] [] [] [] []]		[]
O=C(O)C=Cc1ccccc1	1	23	-4.37085	1.89502	-36.4022	-59.4041	-9.28922	-16.2415	-4.37085	1	[[18 1 10 8 7 5 3] [5828 5609 5609 5609 5609 5609 5609] [404 391 391 391 391 391 391] [1 10 10 10 10 10 10] [2.3 0.7 0.7 0.7 0.7 0.7 0.7]]	31 9 40	[[1 10 8 7 5 3] 18 18]
O=C(O)C=Cc1ccccc1	1	23	-4.34068	3.69428	-39.7479	-60.0107	-8.94848	-17.9757	-4.34068	1	[[1 1 1 1 1 10 10 10 10 10 8 8 8 8 8 7 7 7 7 7 5 5 5 5 5 3 3 3 3 3] [5471 5474 5478 5476 5472 5471 5474 5478 5476 5472 5471 5474 5478 5476 5472 5471 5474 5478 5476 5472 5471 5474 5478 5476 5472 5471 5474 5478 5476 5472] [381 381 381 381 381 381 381 381 381 381 381 381 381 381 381 381 381 381 381 381 381 381 381 381 381 381 381 381 381 381] [10 10 10 10 10 10 10 10 10 10 10 10 10 10 10 10 10 10 10…		[]
O=C(O)C=Cc1ccccc1	1	23	-4.33078	1.87616	-37.4422	-63.5038	-9.85591	-8.40529	-4.33078	1	[[] [] [] [] []]		[]
O=C(OCC(CCCC)CC)CCCCCCCCC(=O)OCC(CCCC)CC	1	24	-7.6526	3.71434	26.6266	-34.2045	-7.85703	-38.9584	-7.6526	1	[[] [] [] [] []]		[]
O=C(OCC(CCCC)CC)CCCCCCCCC(=O)OCC(CCCC)CC	1	24	-7.36766	1.3073	38.5611	-58.1143	-8.33259	-26.8908	-7.36766	1	[[] [] [] [] []]		[]
O=C(OCC(CCCC)CC)CCCCCCCCC(=O)OCC(CCCC)CC	1	24	-7.36024	3.27687	41.2701	-56.0204	-7.83339	-32.06	-7.36024	1	[[] [] [] [] []]		[]
O=C(OCC(CCCC)CC)CCCCCCCCC(=O)OCC(CCCC)CC	1	24	-7.30413	1.88481	35.2942	-50.9454	-8.93336	-32.7907	-7.30413	1	[[8 8 8 8 8] [5471 5474 5478 5476 5472] [381 381 381 381 381] [10 10 10 10 10] [0.8 0.8 0.8 0.8 0.8]]	1	[[8 8 8 8 8]]
O=C(OCC(CCCC)CC)CCCCCCCCC(=O)OCC(CCCC)CC	1	24	-7.23368	2.61399	31.8318	-17.6524	-9.12305	-31.8011	-7.23368	1	[[] [] [] [] []]		[]
OC1(C#C)C2(CC)C(C3C(C(=C)C2)C2C(=CCCC2)CC3)CC1	1	25	-6.01266	1.1755	66.3144	-80.111	-9.18577	-24.536	-6.01266	1	[32 2953 216 1 0.6]	25	32
OC1(C#C)C2(CC)C(C3C(C(=C)C2)C2C(=CCCC2)CC3)CC1	1	25	-5.95928	1.93135	59.5722	-63.4063	-9.08004	-24.9718	-5.95928	1	[[] [] [] [] []]		[]
OC1(C#C)C2(CC)C(C3C(C(=C)C2)C2C(=CCCC2)CC3)CC1	1	25	-5.44091	0.783014	68.3951	-46.5023	-8.30276	-13.4074	-5.44091	1	[[32 32 32 32 32] [2934 2938 2936 2932 2931] [215 215 215 215 215] [10 10 10 10 10] [0.5 0.5 0.5 0.5 0.5]]	5	[[32 32 32 32 32]]
OC1(C#C)C2(CC)C(C3C(C(=C)C2)C2C(=CCCC2)CC3)CC1	1	25	-5.43316	2.13323	65.5174	-45.2969	-8.00708	-22.3825	-5.43316	1	[[32 32] [4573 4576] [321 321] [2 2] [0.5 0.5]]	6	[[32 32]]
OC1(C#C)C2(CC)C(C3C(C(=C)C2)C2C(=CCCC2)CC3)CC1	1	25	-5.22367	2.20067	63.9052	-51.1863	-8.84691	-23.6043	-5.22367	1	[32 5429 378 1 0.7]	16	32
O=C(O)CCC=CCC=CCC=CCC=CCC=CCC=CCC	1	26	-7.5586	2.18479	-16.9437	-81.3573	-9.50155	-35.4098	-7.5586	1	[[55 47 47 47 47 47] [5828 5471 5474 5478 5476 5472] [404 381 381 381 381 381] [1 10 10 10 10 10] [0.7 0.5 0.5 0.5 0.5 0.5]]	1 9	[[47 47 47 47 47] 55]
O=C(O)CCC=CCC=CCC=CCC=CCC=CCC=CCC	1	26	-6.92666	2.3488	-19.4915	-50.1938	-8.66173	-35.0528	-6.92666	1	[55 2890 212 1 3.7]	8 24	[55 55]
O=C(O)CCC=CCC=CCC=CCC=CCC=CCC=CCC	1	26	-6.84873	2.22025	-16.4177	-62.4876	-9.88842	-35.0387	-6.84873	1	[54 5605 391 4 0.6]	10	54
O=C(O)CCC=CCC=CCC=CCC=CCC=CCC=CCC	1	26	-6.78189	1.78145	-17.271	-34.475	-8.71708	-32.2588	-6.78189	1	[[] [] [] [] []]		[]
O=C(O)CCC=CCC=CCC=CCC=CCC=CCC=CCC	1	26	-6.6175	1.95533	-18.5816	-38.9895	-8.57101	-27.1476	-6.6175	1	[[55 47 47 47 47 47] [5418 5471 5474 5478 5476 5472] [377 381 381 381 381 381] [1 10 10 10 10 10] [2.1 0.5 0.5 0.5 0.5 0.5]]	13 14 1	[55 55 [47 47 47 47 47]]
O=C(O)C=Cc1cc(OC)c(O)cc1	1	27	-5.02824	0.85113	-40.1089	-67.532	-9.62956	-19.6889	-5.02824	1	[21 5418 377 1 3.7]	13 14	[21 21]
O=C(O)C=Cc1cc(OC)c(O)cc1	1	27	-4.91482	1.54407	-42.6395	-67.531	-9.96261	-15.2508	-4.91482	1	[[13 13 13 13 13] [2934 2938 2936 2932 2931] [215 215 215 215 215] [10 10 10 10 10] [0.9 0.9 0.9 0.9 0.9]]	5	[[13 13 13 13 13]]
O=C(O)C=Cc1cc(OC)c(O)cc1	1	27	-4.86097	0.8546	-40.7939	-65.8865	-9.80834	-14.3027	-4.86097	1	[[13 13 13 13 13 6 13 12 10 8 7] [2934 2938 2936 2932 2931 5605 5605 5605 5605 5605 5605] [215 215 215 215 215 391 391 391 391 391 391] [10 10 10 10 10 10 10 10 10 10 10] [0.9 0.9 0.9 0.9 0.9 0.5 0.5 0.5 0.5 0.5 0.5]]	5 31	[[13 13 13 13 13] [6 13 12 10 8 7]]
O=C(O)C=Cc1cc(OC)c(O)cc1	1	27	-4.75343	0.968537	-42.042	-77.2652	-9.68101	-15.555	-4.75343	1	[[] [] [] [] []]		[]
O=C(O)C=Cc1cc(OC)c(O)cc1	1	27	-4.7437	1.92549	-42.3743	-67.4935	-9.37961	-20.9789	-4.7437	1	[20 4576 321 2 1.1]	6	20
O=C(OC1C(OC2C(O)C(O)C(O)C(C)O2)C(O)C(OCCc2cc(O)c(O)cc2)OC1COC1C(O)C(O)(CO)CO1)C=Cc1cc(O)c(O)cc1	1	28	-9.38897	2.55601	167.709	-62.8655	-12.6034	-61.7622	-9.38897	1	[[44 57 64 66 64 94 88 88 88 88 88] [5350 2890 2847 2847 2691 5603 2931 2934 2938 2936 2932] [373 212 209 209 198 391 215 215 215 215 215] [3 1 3 3 2 4 10 10 10 10 10] [3.1 0.7 2.1 3.3 2.9 0.6 0.5 0.5 0.5 0.5 0.5]]	29 30 39 41 8 5 21 32 10	[64 64 [64 66] [64 66] 57 [88 88 88 88 88] 44 44 94]
O=C(OC1C(OC2C(O)C(O)C(O)C(C)O2)C(O)C(OCCc2cc(O)c(O)cc2)OC1COC1C(O)C(O)(CO)CO1)C=Cc1cc(O)c(O)cc1	1	28	-9.13638	2.19012	166.68	-76.1177	-11.8437	-59.823	-9.13638	1	[[46 86 57 57 57 57 57] [5325 2862 5471 5474 5478 5476 5472] [371 210 381 381 381 381 381] [3 1 10 10 10 10 10] [0.8 3.1 1.3 1.3 1.3 1.3 1.3]]	22 23 35 1 2	[86 86 46 [57 57 57 57 57] [57 57 57 57 57]]
O=C(OC1C(OC2C(O)C(O)C(O)C(C)O2)C(O)C(OCCc2cc(O)c(O)cc2)OC1COC1C(O)C(O)(CO)CO1)C=Cc1cc(O)c(O)cc1	1	28	-8.65413	1.59804	178.568	-106.37	-13.3412	-49.9771	-8.65413	1	[[66 86 96 96 77 77 77 77 77 84 84 84 84 84 82 82 82 82 82 81 81 81 81 81 80 80 80 80 80 78 78 78 78 78] [5325 5664 2847 2691 5471 5474 5478 5476 5472 5471 5474 5478 5476 5472 5471 5474 5478 5476 5472 5471 5474 5478 5476 5472 5471 5474 5478 5476 5472 5471 5474 5478 5476 5472] [371 394 209 198 381 381 381 381 381 381 381 381 381 381 381 381 381 381 381 381 381 381 381 381 381 381 381 381 381 381 3…	29 30 39 41 35 15 17	[96 96 96 96 66 86 86]
O=C(OC1C(OC2C(O)C(O)C(O)C(C)O2)C(O)C(OCCc2cc(O)c(O)cc2)OC1COC1C(O)C(O)(CO)CO1)C=Cc1cc(O)c(O)cc1	1	28	-8.57897	2.25874	177.387	-95.6458	-13.9992	-48.5126	-8.57897	1	[[46 88 92 92] [5585 2890 4573 4576] [389 212 321 321] [3 1 2 2] [1.1 2.8 0.8 3.2]]	8 24 6 7 12	[88 88 [92 92] 92 46]
O=C(OC1C(OC2C(O)C(O)C(O)C(C)O2)C(O)C(OCCc2cc(O)c(O)cc2)OC1COC1C(O)C(O)(CO)CO1)C=Cc1cc(O)c(O)cc1	1	28	-8.2612	1.53768	172.995	-65.5615	-12.9258	-51.3805	-8.2612	1	[[86 44] [5325 2691] [371 198] [3 2] [1.9 0.8]]	29 35 36	[44 86 86]
O=C(O)c1cc(O)c(O)c(O)c1	1	29	-4.79873	1.51568	-32.9944	-57.2762	-11.1304	-20.4763	-4.79873	1	[[] [] [] [] []]		[]
O=C(O)c1cc(O)c(O)c(O)c1	1	29	-4.72538	1.32709	-32.8425	-47.3435	-10.5485	-22.8099	-4.72538	1	[[] [] [] [] []]		[]
O=C(O)c1cc(O)c(O)c(O)c1	1	29	-4.61342	1.4877	-31.8779	-61.4626	-10.9746	-11.1197	-4.61342	1	[[9 11 1 1 1 1 1 8 8 8 8 8 7 7 7 7 7 6 6 6 6 6 4 4 4 4 4 3 3 3 3 3] [5429 5585 5471 5474 5478 5476 5472 5471 5474 5478 5476 5472 5471 5474 5478 5476 5472 5471 5474 5478 5476 5472 5471 5474 5478 5476 5472 5471 5474 5478 5476 5472] [378 389 381 381 381 381 381 381 381 381 381 381 381 381 381 381 381 381 381 381 381 381 381 381 381 381 381 381 381 381 381 381] [1 3 10 10 10 10 10 10 10 10 10 10 10 1…	16 12	[9 11]
O=C(O)c1cc(O)c(O)c(O)c1	1	29	-4.57783	1.18938	-28.719	-45.7751	-10.5558	-18.9874	-4.57783	1	[[] [] [] [] []]		[]
O=C(O)c1cc(O)c(O)c(O)c1	1	29	-4.55679	1.50575	-32.7067	-47.7796	-10.5447	-18.0465	-4.55679	1	[[] [] [] [] []]		[]
O=C(OC)CCCCCCCCCCCCCCC	1	30	-7.29724	1.12373	27.8631	-44.2199	-8.93954	-31.3463	-7.29724	1	[50 2927 215 3 0.5]	18	50
O=C(OC)CCCCCCCCCCCCCCC	1	30	-6.77261	1.85146	23.0069	-44.053	-8.95213	-25.5035	-6.77261	1	[[] [] [] [] []]		[]
O=C(OC)CCCCCCCCCCCCCCC	1	30	-6.73336	1.65568	30.7259	-42.0396	-8.93183	-28.1835	-6.73336	1	[[] [] [] [] []]		[]
O=C(OC)CCCCCCCCCCCCCCC	1	30	-6.3777	1.99326	23.6526	-61.793	-8.94213	-29.6357	-6.3777	1	[[] [] [] [] []]		[]
O=C(OC)CCCCCCCCCCCCCCC	1	30	-6.35008	1.71906	30.7964	-58.8048	-8.84388	-23.9982	-6.35008	1	[[] [] [] [] []]		[]
O=C(OCC1C(O)C(O)C(OC2C(O)C(O)C(O)C(CO)O2)C(Oc2c(O)c3OC(c4ccc(O)cc4)=CC(=O)c3c(O)c2)O1)C	1	31	-8.58446	3.76807	100.521	-85.2917	-10.7958	-56.8331	-8.58446	1	[[1 10 65] [2890 2640 5664] [212 196 394] [1 3 1] [3.2 1.6 2]]	42 43 8 24 15 17	[10 10 1 1 65 65]
O=C(OCC1C(O)C(O)C(OC2C(O)C(O)C(O)C(CO)O2)C(Oc2c(O)c3OC(c4ccc(O)cc4)=CC(=O)c3c(O)c2)O1)C	1	31	-7.92257	1.98487	114.128	-94.5904	-12.7991	-48.8883	-7.92257	1	[[18 49 76 73 54 53 50] [2953 5490 5490 5490 5490 5490 5490] [216 382 382 382 382 382 382] [1 10 10 10 10 10 10] [1.3 0.8 0.8 0.8 0.8 0.8 0.8]]	25 3	[18 [49 76 73 54 53 50]]
O=C(OCC1C(O)C(O)C(OC2C(O)C(O)C(O)C(CO)O2)C(Oc2c(O)c3OC(c4ccc(O)cc4)=CC(=O)c3c(O)c2)O1)C	1	31	-7.42033	3.06237	252.227	-50.4069	-11.2686	-43.5829	-7.42033	1	[27 2952 216 1 2.9]	25 26	[27 27]
O=C(OCC1C(O)C(O)C(OC2C(O)C(O)C(O)C(CO)O2)C(Oc2c(O)c3OC(c4ccc(O)cc4)=CC(=O)c3c(O)c2)O1)C	1	31	-7.25047	1.68234	106.71	-51.5533	-10.8592	-42.1461	-7.25047	1	[[10 65 27] [2868 5325 2691] [211 371 198] [3 3 2] [1.4 1.3 1.8]]	29 30 44 35	[27 27 10 65]
O=C(OCC1C(O)C(O)C(OC2C(O)C(O)C(O)C(CO)O2)C(Oc2c(O)c3OC(c4ccc(O)cc4)=CC(=O)c3c(O)c2)O1)C	1	31	-7.0864	1.64773	133.091	-58.1551	-11.6523	-39.9871	-7.0864	1	[[14 65 1 10] [2640 5350 2691 2691] [196 373 198 198] [3 3 2 2] [0.6 0.7 2.1 3.7]]	42 29 30 21	[14 [1 10] [1 10] 65]
O=C1c2c(O)cc(O)cc2OC(c2cc(O)c(O)cc2)=C1	1	32	-5.72397	1.16519	-28.4176	-80.1707	-11.8596	-29.4683	-5.72397	1	[[17 17 17 17 17 24 24 24 24 24 1 9 7 6 5 3] [2934 2938 2936 2932 2931 2934 2938 2936 2932 2931 5490 5490 5490 5490 5490 5490] [215 215 215 215 215 215 215 215 215 215 382 382 382 382 382 382] [10 10 10 10 10 10 10 10 10 10 10 10 10 10 10 10] [0.8 0.8 0.8 0.8 0.8 2 2 2 2 2 0.6 0.6 0.6 0.6 0.6 0.6]]	5 20 3	[[17 17 17 17 17 24 24 24 24 24] [24 24 24 24 24] [1 9 7 6 5 3]]
O=C1c2c(O)cc(O)cc2OC(c2cc(O)c(O)cc2)=C1	1	32	-5.6391	1.47195	-25.6297	-72.0747	-12.1578	-26.9639	-5.6391	1	[[] [] [] [] []]		[]
O=C1c2c(O)cc(O)cc2OC(c2cc(O)c(O)cc2)=C1	1	32	-5.58244	2.13166	-26.9996	-90.1607	-11.9782	-29.1187	-5.58244	1	[[1 9 7 6 5 3] [5490 5490 5490 5490 5490 5490] [382 382 382 382 382 382] [10 10 10 10 10 10] [1 1 1 1 1 1]]	3 4	[[1 9 7 6 5 3] [1 9 7 6 5 3]]
O=C1c2c(O)cc(O)cc2OC(c2cc(O)c(O)cc2)=C1	1	32	-5.56816	0.752009	-24.3757	-88.0294	-11.8193	-27.7284	-5.56816	1	[[1 9 7 6 5 3] [5490 5490 5490 5490 5490 5490] [382 382 382 382 382 382] [10 10 10 10 10 10] [0.7 0.7 0.7 0.7 0.7 0.7]]	3	[[1 9 7 6 5 3]]
O=C1c2c(O)cc(O)cc2OC(c2cc(O)c(O)cc2)=C1	1	32	-5.4092	1.5134	-27.6706	-94.2581	-12.9431	-29.5394	-5.4092	1	[[28 14 10 11 13 15 22 23] [5585 4573 5490 5490 5490 5490 5490 5490] [389 321 382 382 382 382 382 382] [3 2 10 10 10 10 10 10] [0.8 1.4 0.8 0.8 0.8 0.8 0.8 0.8]]	6 3 12	[14 [10 11 13 15 22 23] 28]
O=C1c2c(O)cc(OC3C(O)C(O)C(O)C(CO)O3)cc2OC(c2cc(O)c(O)cc2)=C1	1	33	-7.40564	1.84883	69.5162	-75.9115	-13.4803	-43.8355	-7.40564	1	[[47 51 17 17 17 17 17] [2890 5325 2931 2934 2938 2936 2932] [212 371 215 215 215 215 215] [1 3 10 10 10 10 10] [3.3 0.5 1.1 1.1 1.1 1.1 1.1]]	8 24 5 20 35	[47 47 [17 17 17 17 17] [17 17 17 17 17] 51]
O=C1c2c(O)cc(OC3C(O)C(O)C(O)C(CO)O3)cc2OC(c2cc(O)c(O)cc2)=C1	1	33	-7.25986	1.71362	71.187	-121.606	-13.1001	-38.6377	-7.25986	1	[[39 49 51 29 29 29 29 29] [5828 2890 2847 5471 5474 5478 5476 5472] [404 212 209 381 381 381 381 381] [1 1 3 10 10 10 10 10] [1.2 2.8 3.6 0.8 0.8 0.8 0.8 0.8]]	39 41 8 24 1 9	[51 51 49 49 [29 29 29 29 29] 39]
O=C1c2c(O)cc(OC3C(O)C(O)C(O)C(CO)O3)cc2OC(c2cc(O)c(O)cc2)=C1	1	33	-6.93974	2.07095	72.7166	-70.8827	-13.0582	-40.1113	-6.93974	1	[47 2890 212 1 3]	8 24	[47 47]
O=C1c2c(O)cc(OC3C(O)C(O)C(O)C(CO)O3)cc2OC(c2cc(O)c(O)cc2)=C1	1	33	-6.78297	2.04	68.6484	-100.277	-14.0365	-38.7024	-6.78297	1	[[49 51] [2890 2847] [212 209] [1 3] [2.3 3.5]]	39 41 8 24	[51 51 49 49]
O=C1c2c(O)cc(OC3C(O)C(O)C(O)C(CO)O3)cc2OC(c2cc(O)c(O)cc2)=C1	1	33	-6.54006	2.41487	72.164	-64.7667	-12.602	-36.0084	-6.54006	1	[[1 9 7 6 5 3] [2691 2691 2691 2691 2691 2691] [198 198 198 198 198 198] [10 10 10 10 10 10] [1 1 1 1 1 1]]	45 46	[[1 9 7 6 5 3] [1 9 7 6 5 3]]
O=C(Oc1cc(O)c2C(=O)C=C(c3cc(O)c(O)cc3)Oc2c1)C(O)C	1	34	-6.5615	2.21242	30.8139	-85.2793	-11.9813	-35.0291	-6.5615	1	[[33 37 14 22 20 19 18 15] [5350 5585 5490 5490 5490 5490 5490 5490] [373 389 382 382 382 382 382 382] [3 3 10 10 10 10 10 10] [1.6 1.3 0.7 0.7 0.7 0.7 0.7 0.7]]	21 32 3 12	[33 33 [14 22 20 19 18 15] 37]
O=C(Oc1cc(O)c2C(=O)C=C(c3cc(O)c(O)cc3)Oc2c1)C(O)C	1	34	-6.3846	1.49764	33.9312	-85.462	-12.861	-34.6003	-6.3846	1	[33 5325 371 3 0.9]	35	33
O=C(Oc1cc(O)c2C(=O)C=C(c3cc(O)c(O)cc3)Oc2c1)C(O)C	1	34	-6.37728	1.50586	39.7501	-72.2327	-13.4097	-29.7322	-6.37728	1	[[25 37] [2890 5429] [212 378] [1 1] [0.5 1.2]]	8 16	[25 37]
O=C(Oc1cc(O)c2C(=O)C=C(c3cc(O)c(O)cc3)Oc2c1)C(O)C	1	34	-6.18305	1.14347	30.193	-82.0309	-12.9828	-35.6856	-6.18305	1	[[35 39 23 14 22 20 19 18 15] [5585 5325 4573 5490 5490 5490 5490 5490 5490] [389 371 321 382 382 382 382 382 382] [3 3 2 10 10 10 10 10 10] [0.6 2.7 0.6 0.9 0.9 0.9 0.9 0.9 0.9]]	6 35 36 3 12	[23 39 39 [14 22 20 19 18 15] 35]
O=C(Oc1cc(O)c2C(=O)C=C(c3cc(O)c(O)cc3)Oc2c1)C(O)C	1	34	-6.17823	1.97748	36.9203	-106.605	-12.2948	-33.4411	-6.17823	1	[35 2890 212 1 4.1]	8 24	[35 35]
O=C(O)C(O)CC(=O)O	1	35	-4.73019	2.3927	-58.8223	-57.9864	-9.78924	-21.748	-4.73019	1	[[] [] [] [] []]		[]
O=C(O)C(O)CC(=O)O	1	35	-4.71981	1.87917	-60.6313	-78.9622	-9.19537	-21.2924	-4.71981	1	[14 5828 404 1 0.6]	9	14
O=C(O)C(O)CC(=O)O	1	35	-4.49188	1.76543	-62.3085	-59.2575	-9.8748	-18.7018	-4.49188	1	[8 5429 378 1 2]	16 19	[8 8]
O=C(O)C(O)CC(=O)O	1	35	-4.4373	2.83139	-62.1595	-73.8752	-9.13532	-20.8126	-4.4373	1	[[] [] [] [] []]		[]
O=C(O)C(O)CC(=O)O	1	35	-4.31218	1.71615	-62.1891	-52.8661	-9.25207	-21.7603	-4.31218	1	[[8 14 13] [2890 2868 2691] [212 211 198] [1 3 2] [4.9 5.4 7.3]]	29 30 44 47 8 24	[13 13 14 14 8 8]
O=C1C2(C)C3C(C)(C(O)(CCc4cocc4)C(C)CC3O1)CCC2	1	36	-6.12918	0.845243	94.479	-59.4892	-8.81831	-26.1641	-6.12918	1	[[] [] [] [] []]		[]
O=C1C2(C)C3C(C)(C(O)(CCc4cocc4)C(C)CC3O1)CCC2	1	36	-5.89634	0.945872	92.9264	-73.7517	-8.06694	-25.4746	-5.89634	1	[[] [] [] [] []]		[]
O=C1C2(C)C3C(C)(C(O)(CCc4cocc4)C(C)CC3O1)CCC2	1	36	-5.8621	2.14245	91.04	-65.0919	-8.6858	-28.8804	-5.8621	1	[[32 32 32 32 32 38 38 38 38 38 36 36 36 36 36 35 35 35 35 35 33 33 33 33 33] [5471 5474 5478 5476 5472 5471 5474 5478 5476 5472 5471 5474 5478 5476 5472 5471 5474 5478 5476 5472 5471 5474 5478 5476 5472] [381 381 381 381 381 381 381 381 381 381 381 381 381 381 381 381 381 381 381 381 381 381 381 381 381] [10 10 10 10 10 10 10 10 10 10 10 10 10 10 10 10 10 10 10 10 10 10 10 10 10] [1e-005 1e-005 …		[]
O=C1C2(C)C3C(C)(C(O)(CCc4cocc4)C(C)CC3O1)CCC2	1	36	-5.54334	2.02433	102.268	-51.8352	-9.08257	-21.2077	-5.54334	1	[[] [] [] [] []]		[]
O=C1C2(C)C3C(C)(C(O)(CCc4cocc4)C(C)CC3O1)CCC2	1	36	-5.53553	1.60694	90.7083	-59.4699	-8.75402	-18.1572	-5.53553	1	[[40 32 32 32 32 32 38 38 38 38 38 36 36 36 36 36 35 35 35 35 35 33 33 33 33 33] [5429 5474 5478 5476 5472 5471 5474 5478 5476 5472 5471 5474 5478 5476 5472 5471 5474 5478 5476 5472 5471 5474 5478 5476 5472 5471] [378 381 381 381 381 381 381 381 381 381 381 381 381 381 381 381 381 381 381 381 381 381 381 381 381 381] [1 10 10 10 10 10 10 10 10 10 10 10 10 10 10 10 10 10 10 10 10 10 10 10 10 10] […	16	40
O=C(OC1C(CC2C(OC3C(O)C(O)(CO)CO3)C(O)C(O)C(O)O2)C(O)C(OCCc2cc(O)c(O)cc2)OC1COC1C(O)C(O)(CO)CO1)C=Cc1cc(O)c(O)cc1	1	37	-8.68844	4.11504	207.876	-60.8356	-11.5966	-48.2374	-8.68844	1	[[30 113 47 21 21 21 21 21 28 28 28 28 28 26 26 26 26 26 25 25 25 25 25 24 24 24 24 24 22 22 22 22 22] [5664 5350 5603 5471 5474 5478 5476 5472 5471 5474 5478 5476 5472 5471 5474 5478 5476 5472 5471 5474 5478 5476 5472 5471 5474 5478 5476 5472 5471 5474 5478 5476 5472] [394 373 391 381 381 381 381 381 381 381 381 381 381 381 381 381 381 381 381 381 381 381 381 381 381 381 381 381 381 381 381 381 …	21 10 15 17	[113 47 30 30]
O=C(OC1C(CC2C(OC3C(O)C(O)(CO)CO3)C(O)C(O)C(O)O2)C(O)C(OCCc2cc(O)c(O)cc2)OC1COC1C(O)C(O)(CO)CO1)C=Cc1cc(O)c(O)cc1	1	37	-8.66333	1.63082	229.887	-127.403	-11.9799	-52.7138	-8.66333	1	[[34 49 54 49] [2953 2847 2640 2691] [216 209 196 198] [1 3 3 2] [0.6 2.5 1.5 3]]	42 43 29 30 39 41 25	[54 54 49 49 49 49 34]
O=C(OC1C(CC2C(OC3C(O)C(O)(CO)CO3)C(O)C(O)C(O)O2)C(O)C(OCCc2cc(O)c(O)cc2)OC1COC1C(O)C(O)(CO)CO1)C=Cc1cc(O)c(O)cc1	1	37	-8.66283	1.53919	224.402	-109.837	-13.4713	-54.8762	-8.66283	1	[[8 74 94 30 90 63 70 69 68 66 64] [2953 5350 5585 2691 4573 4576 4576 4576 4576 4576 4576] [216 373 389 198 321 321 321 321 321 321 321] [1 3 3 2 2 10 10 10 10 10 10] [0.6 2.9 1.6 3.2 1.6 0.5 0.5 0.5 0.5 0.5 0.5]]	29 30 25 6 7 33 21 32 12 27	[30 30 8 90 90 [63 70 69 68 66 64] 74 74 94 94]
O=C(OC1C(CC2C(OC3C(O)C(O)(CO)CO3)C(O)C(O)C(O)O2)C(O)C(OCCc2cc(O)c(O)cc2)OC1COC1C(O)C(O)(CO)CO1)C=Cc1cc(O)c(O)cc1	1	37	-8.47555	2.69577	222.104	-67.824	-12.9948	-47.5052	-8.47555	1	[[47 74 21 21 21 21 21 28 28 28 28 28 26 26 26 26 26 25 25 25 25 25 24 24 24 24 24 22 22 22 22 22] [5585 750 5471 5474 5478 5476 5472 5471 5474 5478 5476 5472 5471 5474 5478 5476 5472 5471 5474 5478 5476 5472 5471 5474 5478 5476 5472 5471 5474 5478 5476 5472] [389 78 381 381 381 381 381 381 381 381 381 381 381 381 381 381 381 381 381 381 381 381 381 381 381 381 381 381 381 381 381 381] [3 1 10 10…	48 49 12	[74 74 47]
O=C(OC1C(CC2C(OC3C(O)C(O)(CO)CO3)C(O)C(O)C(O)O2)C(O)C(OCCc2cc(O)c(O)cc2)OC1COC1C(O)C(O)(CO)CO1)C=Cc1cc(O)c(O)cc1	1	37	-8.44214	2.00227	230.68	-99.0294	-14.3921	-52.7429	-8.44214	1	[[49 54 74 99 21 21 21 21 21 28 28 28 28 28 26 26 26 26 26 25 25 25 25 25 24 24 24 24 24 22 22 22 22 22] [2862 2847 5350 4573 5471 5474 5478 5476 5472 5471 5474 5478 5476 5472 5471 5474 5478 5476 5472 5471 5474 5478 5476 5472 5471 5474 5478 5476 5472 5471 5474 5478 5476 5472] [210 209 373 321 381 381 381 381 381 381 381 381 381 381 381 381 381 381 381 381 381 381 381 381 381 381 381 381 381 381 3…	39 22 6 21 32	[54 49 99 74 74]
O=C(OCC(CCCC)CC)c1c(C(=O)OC)cccc1	1	38	-6.23336	2.94869	37.0574	-63.4692	-8.97349	-26.7343	-6.23336	1	[40 5605 391 4 0.6]	10	40
O=C(OCC(CCCC)CC)c1c(C(=O)OC)cccc1	1	38	-6.15256	1.15433	45.0447	-51.3412	-9.66627	-21.8932	-6.15256	1	[[29 38 36 34 32 30] [5605 5605 5605 5605 5605 5605] [391 391 391 391 391 391] [10 10 10 10 10 10] [0.8 0.8 0.8 0.8 0.8 0.8]]	31	[[29 38 36 34 32 30]]
O=C(OCC(CCCC)CC)c1c(C(=O)OC)cccc1	1	38	-6.10341	1.18231	35.1124	-47.111	-8.3068	-29.6916	-6.10341	1	[[34 34 34 34 34] [2931 2934 2938 2936 2932] [215 215 215 215 215] [10 10 10 10 10] [0.8 0.8 0.8 0.8 0.8]]	5	[[34 34 34 34 34]]
O=C(OCC(CCCC)CC)c1c(C(=O)OC)cccc1	1	38	-5.98827	1.33448	34.2243	-50.122	-8.1106	-28.7475	-5.98827	1	[[] [] [] [] []]		[]
O=C(OCC(CCCC)CC)c1c(C(=O)OC)cccc1	1	38	-5.92927	1.48768	41.3421	-57.8039	-8.32516	-25.6601	-5.92927	1	[[19 19 19 19 19] [5471 5474 5478 5476 5472] [381 381 381 381 381] [10 10 10 10 10] [1.1 1.1 1.1 1.1 1.1]]	1 2	[[19 19 19 19 19] [19 19 19 19 19]]
O=C(OC)CCCC=C=CCCCCCCCCCCC	1	39	-7.49124	1.58288	26.9698	-50.2668	-9.67298	-32.2951	-7.49124	1	[[] [] [] [] []]		[]
O=C(OC)CCCC=C=CCCCCCCCCCCC	1	39	-7.17611	1.82299	15.9951	-41.4718	-9.06722	-32.842	-7.17611	1	[[] [] [] [] []]		[]
O=C(OC)CCCC=C=CCCCCCCCCCCC	1	39	-6.66741	2.2397	15.9416	-45.2805	-8.63271	-28.1995	-6.66741	1	[[] [] [] [] []]		[]
O=C(OC)CCCC=C=CCCCCCCCCCCC	1	39	-6.65911	1.35229	15.5447	-68.3157	-9.07253	-28.5311	-6.65911	1	[[] [] [] [] []]		[]
O=C(OC)CCCC=C=CCCCCCCCCCCC	1	39	-6.51111	2.59569	23.118	-37.9225	-9.56589	-27.7153	-6.51111	1	[[] [] [] [] []]		[]
O=C(OC)CCCCCCCC=CC=CCCCCCC	1	40	-6.6168	1.40916	15.9826	-55.1261	-8.95822	-30.4581	-6.6168	1	[[] [] [] [] []]		[]
O=C(OC)CCCCCCCC=CC=CCCCCCC	1	40	-6.57914	2.05951	13.1352	-51.9315	-8.78822	-31.3266	-6.57914	1	[50 5001 348 2 2]	50 51	[50 50]
O=C(OC)CCCCCCCC=CC=CCCCCCC	1	40	-6.3633	1.9204	22.3462	-35.925	-9.6654	-17.7702	-6.3633	1	[[] [] [] [] []]		[]
O=C(OC)CCCCCCCC=CC=CCCCCCC	1	40	-6.19026	2.59523	22.5304	-39.1928	-9.13762	-24.6082	-6.19026	1	[[] [] [] [] []]		[]
O=C(OC)CCCCCCCC=CC=CCCCCCC	1	40	-6.07437	1.58866	16.5696	-53.6444	-8.77335	-28.2225	-6.07437	1	[[43 43 43 43 43] [2931 2934 2938 2936 2932] [215 215 215 215 215] [10 10 10 10 10] [0.5 0.5 0.5 0.5 0.5]]	5	[[43 43 43 43 43]]
O=C(OC)c1cc(O)c(O)c(O)c1	1	41	-4.98301	1.32739	7.44429	-47.5407	-9.78827	-24.2513	-4.98301	1	[[1 1 1 1 1] [2931 2934 2938 2936 2932] [215 215 215 215 215] [10 10 10 10 10] [0.8 0.8 0.8 0.8 0.8]]	5	[[1 1 1 1 1]]
O=C(OC)c1cc(O)c(O)c(O)c1	1	41	-4.94382	1.01746	9.86447	-45.7929	-10.0444	-16.1051	-4.94382	1	[[9 9 9 9 9 8 14 13 12 11 9] [2931 2934 2938 2936 2932 5605 5605 5605 5605 5605 5605] [215 215 215 215 215 391 391 391 391 391 391] [10 10 10 10 10 10 10 10 10 10 10] [0.6 0.6 0.6 0.6 0.6 0.5 0.5 0.5 0.5 0.5 0.5]]	5 31	[[9 9 9 9 9] [8 14 13 12 11 9]]
O=C(OC)c1cc(O)c(O)c(O)c1	1	41	-4.92712	0.860652	5.70485	-46.6768	-9.75265	-16.5209	-4.92712	1	[[] [] [] [] []]		[]
O=C(OC)c1cc(O)c(O)c(O)c1	1	41	-4.87467	0.593091	3.0853	-59.3602	-10.5345	-22.2661	-4.87467	1	[[14 14 14 14 14 8 14 13 12 11 9] [2931 2934 2938 2936 2932 5605 5605 5605 5605 5605 5605] [215 215 215 215 215 391 391 391 391 391 391] [10 10 10 10 10 10 10 10 10 10 10] [0.5 0.5 0.5 0.5 0.5 0.5 0.5 0.5 0.5 0.5 0.5]]	5 31	[[14 14 14 14 14] [8 14 13 12 11 9]]
O=C(OC)c1cc(O)c(O)c(O)c1	1	41	-4.82985	1.23734	7.34353	-49.6069	-9.81089	-21.1302	-4.82985	1	[[] [] [] [] []]		[]
O=C(OC)CCCCCCCCCCCCCCCCC	1	42	-6.65694	1.3388	98.2254	-50.9337	-8.5966	-31.6055	-6.65694	1	[[] [] [] [] []]		[]
O=C(OC)CCCCCCCCCCCCCCCCC	1	42	-6.55831	1.67069	36.418	-43.8037	-8.79866	-27.7409	-6.55831	1	[[] [] [] [] []]		[]
O=C(OC)CCCCCCCCCCCCCCCCC	1	42	-6.50186	1.86193	33.2344	-36.7678	-8.80938	-21.3368	-6.50186	1	[54 5605 391 4 0.7]	10	54
O=C(OC)CCCCCCCCCCCCCCCCC	1	42	-6.48683	1.49449	32.0004	-31.3436	-9.60212	-27.953	-6.48683	1	[[] [] [] [] []]		[]
O=C(OC)CCCCCCCCCCCCCCCCC	1	42	-6.43864	1.72557	25.8777	-38.7167	-8.98658	-29.5336	-6.43864	1	[[] [] [] [] []]		[]
O=C1c2c(O)cc(O)cc2OC(c2ccc(O)cc2)C1	1	43	-5.7184	2.54509	-38.0833	-79.9244	-12.2192	-26.7019	-5.7184	1	[[17 17 17 17 17] [5471 5474 5478 5476 5472] [381 381 381 381 381] [10 10 10 10 10] [0.6 0.6 0.6 0.6 0.6]]	1	[[17 17 17 17 17]]
O=C1c2c(O)cc(O)cc2OC(c2ccc(O)cc2)C1	1	43	-5.45008	3.22052	-43.006	-69.0845	-11.8226	-23.9007	-5.45008	1	[[] [] [] [] []]		[]
O=C1c2c(O)cc(O)cc2OC(c2ccc(O)cc2)C1	1	43	-5.36695	1.88562	-41.938	-67.3359	-11.9128	-21.9834	-5.36695	1	[[] [] [] [] []]		[]
O=C1c2c(O)cc(O)cc2OC(c2ccc(O)cc2)C1	1	43	-5.3134	1.69839	-42.0291	-92.8641	-11.4452	-27.2052	-5.3134	1	[[19 11 11 11 11 11 17 17 17 17 17 21 29 27 26 24 22] [2953 2931 2934 2938 2936 2932 2931 2934 2938 2936 2932 5490 5490 5490 5490 5490 5490] [216 215 215 215 215 215 215 215 215 215 215 382 382 382 382 382 382] [1 10 10 10 10 10 10 10 10 10 10 10 10 10 10 10 10] [4.8 1.3 1.3 1.3 1.3 1.3 0.7 0.7 0.7 0.7 0.7 0.6 0.6 0.6 0.6 0.6 0.6]]	5 20 25 26 3	[[11 11 11 11 11 17 17 17 17 17] [11 11 11 11 11] 19 19 [21 29 27 26 24 22]]
O=C1c2c(O)cc(O)cc2OC(c2ccc(O)cc2)C1	1	43	-5.24874	1.2708	-43.0608	-75.9063	-11.4086	-25.4099	-5.24874	1	[[7 14 13 11 10 8 21 29 27 26 24 22] [5490 5490 5490 5490 5490 5490 5605 5605 5605 5605 5605 5605] [382 382 382 382 382 382 391 391 391 391 391 391] [10 10 10 10 10 10 10 10 10 10 10 10] [0.9 0.9 0.9 0.9 0.9 0.9 0.8 0.8 0.8 0.8 0.8 0.8]]	3 31	[[7 14 13 11 10 8] [21 29 27 26 24 22]]
O=C(OC)CCCCCCCC(O)C(O)CCCCCCCC	1	44	-7.22586	2.045	35.0909	-45.7691	-9.271	-28.2925	-7.22586	1	[[54 60 45 45 45 45 45] [5418 2953 5471 5474 5478 5476 5472] [377 216 381 381 381 381 381] [1 1 10 10 10 10 10] [0.6 1.1 1.1 1.1 1.1 1.1 1.1]]	25 13 1 2	[60 54 [45 45 45 45 45] [45 45 45 45 45]]
O=C(OC)CCCCCCCC(O)C(O)CCCCCCCC	1	44	-7.19016	3.78487	34.4962	-60.1876	-9.10564	-33.8423	-7.19016	1	[60 2890 212 1 1.5]	8 24	[60 60]
O=C(OC)CCCCCCCC(O)C(O)CCCCCCCC	1	44	-7.16538	2.1358	43.719	-45.6396	-9.37067	-33.2529	-7.16538	1	[[26 26 26 26 26] [5471 5474 5478 5476 5472] [381 381 381 381 381] [10 10 10 10 10] [0.7 0.7 0.7 0.7 0.7]]	1	[[26 26 26 26 26]]
O=C(OC)CCCCCCCC(O)C(O)CCCCCCCC	1	44	-7.03371	1.55378	28.9415	-60.6676	-9.19718	-35.0583	-7.03371	1	[60 5585 389 3 0.5]	12	60
O=C(OC)CCCCCCCC(O)C(O)CCCCCCCC	1	44	-6.94953	2.26924	41.4735	-53.8399	-9.64106	-29.5964	-6.94953	1	[58 5585 389 3 0.8]	12	58
O=C(O)C=Cc1ccc(O)cc1	1	45	-4.68021	0.821888	-53.4679	-60.4372	-9.71538	-15.8375	-4.68021	1	[[] [] [] [] []]		[]
O=C(O)C=Cc1ccc(O)cc1	1	45	-4.65908	2.03463	-55.4027	-61.7535	-9.626	-15.8862	-4.65908	1	[17 5418 377 1 3.3]	13 14	[17 17]
O=C(O)C=Cc1ccc(O)cc1	1	45	-4.49338	2.23163	-57.5381	-58.8506	-9.50665	-18.2918	-4.49338	1	[[1 1 1 1 1 10 10 10 10 10 8 8 8 8 8 6 6 6 6 6 5 5 5 5 5 3 3 3 3 3] [5471 5474 5478 5476 5472 5471 5474 5478 5476 5472 5471 5474 5478 5476 5472 5471 5474 5478 5476 5472 5471 5474 5478 5476 5472 5471 5474 5478 5476 5472] [381 381 381 381 381 381 381 381 381 381 381 381 381 381 381 381 381 381 381 381 381 381 381 381 381 381 381 381 381 381] [10 10 10 10 10 10 10 10 10 10 10 10 10 10 10 10 10 10 10…		[]
O=C(O)C=Cc1ccc(O)cc1	1	45	-4.43667	0.611777	-51.5963	-63.7755	-9.94635	-12.7123	-4.43667	1	[[] [] [] [] []]		[]
O=C(O)C=Cc1ccc(O)cc1	1	45	-4.34663	1.45099	-57.4481	-60.7476	-10.1757	-20.8257	-4.34663	1	[17 2890 212 1 6.8]	8 24	[17 17]
O=C(OCC)c1c(C(=O)OCC2CCCCC2)cccc1	1	46	-6.27482	1.91987	20.2516	-57.0445	-8.35524	-32.3259	-6.27482	1	[[10 10] [4573 4576] [321 321] [2 2] [1 1.5]]	6 7	[[10 10] 10]
O=C(OCC)c1c(C(=O)OCC2CCCCC2)cccc1	1	46	-6.08882	1.83557	19.3926	-72.6578	-8.63236	-26.1325	-6.08882	1	[[5 5 5 5 5] [5471 5474 5478 5476 5472] [381 381 381 381 381] [10 10 10 10 10] [0.5 0.5 0.5 0.5 0.5]]	1	[[5 5 5 5 5]]
O=C(OCC)c1c(C(=O)OCC2CCCCC2)cccc1	1	46	-6.08495	1.14549	17.8325	-73.7925	-8.75441	-28.1841	-6.08495	1	[24 2953 216 1 0.6]	25	24
O=C(OCC)c1c(C(=O)OCC2CCCCC2)cccc1	1	46	-6.00513	2.60207	20.1889	-57.5825	-8.17388	-29.9833	-6.00513	1	[[] [] [] [] []]		[]
O=C(OCC)c1c(C(=O)OCC2CCCCC2)cccc1	1	46	-5.98523	2.29738	18.9101	-65.1452	-8.40512	-29.0807	-5.98523	1	[[5 5 5 5 5] [2931 2934 2938 2936 2932] [215 215 215 215 215] [10 10 10 10 10] [0.6 0.6 0.6 0.6 0.6]]	5	[[5 5 5 5 5]]
O=C(OCC(CCC)CCC)c1c(C(=O)OCC(CCC)CCC)cccc1	1	47	-7.32037	1.43445	50.6008	-65.1491	-9.12182	-30.3209	-7.32037	1	[[] [] [] [] []]		[]
O=C(OCC(CCC)CCC)c1c(C(=O)OCC(CCC)CCC)cccc1	1	47	-7.14643	1.37986	49.991	-65.8375	-8.5808	-29.4975	-7.14643	1	[[] [] [] [] []]		[]
O=C(OCC(CCC)CCC)c1c(C(=O)OCC(CCC)CCC)cccc1	1	47	-6.73429	2.5487	41.748	-36.513	-8.77383	-31.8832	-6.73429	1	[[29 65 63 61 59 30] [5615 5615 5615 5615 5615 5615] [391 391 391 391 391 391] [10 10 10 10 10 10] [0.6 0.6 0.6 0.6 0.6 0.6]]	31	[[29 65 63 61 59 30]]
O=C(OCC(CCC)CCC)c1c(C(=O)OCC(CCC)CCC)cccc1	1	47	-6.72746	1.38341	54.1082	-64.5432	-8.47853	-26.9265	-6.72746	1	[[] [] [] [] []]		[]
O=C(OCC(CCC)CCC)c1c(C(=O)OCC(CCC)CCC)cccc1	1	47	-6.71018	3.05495	39.1023	-58.7841	-9.39959	-34.7512	-6.71018	1	[[58 58] [4573 4576] [321 321] [2 2] [1.9 1.4]]	6 7	[[58 58] 58]
O=C(O)c1cc(O)c(O)cc1	1	48	-4.99351	0.524714	-27.4259	-52.5073	-11.2103	-18.8232	-4.99351	1	[[12 14 16 1 1 1 1 1 9 9 9 9 9 7 7 7 7 7 6 6 6 6 6 5 5 5 5 5 3 3 3 3 3] [5664 5429 5585 5471 5474 5478 5476 5472 5471 5474 5478 5476 5472 5471 5474 5478 5476 5472 5471 5474 5478 5476 5472 5471 5474 5478 5476 5472 5471 5474 5478 5476 5472] [394 378 389 381 381 381 381 381 381 381 381 381 381 381 381 381 381 381 381 381 381 381 381 381 381 381 381 381 381 381 381 381 381] [1 1 3 10 10 10 10 10 10 1…	16 12 27 15	[14 16 16 12]
O=C(O)c1cc(O)c(O)cc1	1	48	-4.93842	1.35043	-26.665	-57.2189	-9.57305	-18.8337	-4.93842	1	[[12 14 16 1 1 1 1 1 9 9 9 9 9 7 7 7 7 7 6 6 6 6 6 5 5 5 5 5 3 3 3 3 3] [5418 5429 5585 5471 5474 5478 5476 5472 5471 5474 5478 5476 5472 5471 5474 5478 5476 5472 5471 5474 5478 5476 5472 5471 5474 5478 5476 5472 5471 5474 5478 5476 5472] [377 378 389 381 381 381 381 381 381 381 381 381 381 381 381 381 381 381 381 381 381 381 381 381 381 381 381 381 381 381 381 381 381] [1 1 3 10 10 10 10 10 10 1…	13 16 19 12 27	[12 14 14 16 16]
O=C(O)c1cc(O)c(O)cc1	1	48	-4.67715	1.31832	-27.6515	-59.0044	-9.5933	-19.6589	-4.67715	1	[[] [] [] [] []]		[]
O=C(O)c1cc(O)c(O)cc1	1	48	-4.61431	1.81564	-30.8434	-49.6731	-10.3201	-18.9722	-4.61431	1	[[12 16 1 1 1 1 1 9 9 9 9 9 7 7 7 7 7 6 6 6 6 6 5 5 5 5 5 3 3 3 3 3] [5429 5664 5471 5474 5478 5476 5472 5471 5474 5478 5476 5472 5471 5474 5478 5476 5472 5471 5474 5478 5476 5472 5471 5474 5478 5476 5472 5471 5474 5478 5476 5472] [378 394 381 381 381 381 381 381 381 381 381 381 381 381 381 381 381 381 381 381 381 381 381 381 381 381 381 381 381 381 381 381] [1 1 10 10 10 10 10 10 10 10 10 10 10 …	16 15 17	[12 16 16]
O=C(O)c1cc(O)c(O)cc1	1	48	-4.52421	1.08433	-27.7313	-50.3519	-9.40308	-18.4615	-4.52421	1	[[] [] [] [] []]		[]
O=C1C(O)=C(c2cc(O)c(O)cc2)Oc2c1c(O)cc(O)c2	1	49	-5.73903	1.10855	5.75319	-82.9062	-12.5477	-29.9101	-5.73903	1	[[23 16 16 16 16 16 25 25 25 25 25 1 9 7 6 5 3] [2890 2931 2934 2938 2936 2932 2931 2934 2938 2936 2932 5490 5490 5490 5490 5490 5490] [212 215 215 215 215 215 215 215 215 215 215 382 382 382 382 382 382] [1 10 10 10 10 10 10 10 10 10 10 10 10 10 10 10 10] [2.8 0.5 0.5 0.5 0.5 0.5 0.6 0.6 0.6 0.6 0.6 0.7 0.7 0.7 0.7 0.7 0.7]]	8 24 5 3	[23 23 [16 16 16 16 16 25 25 25 25 25] [1 9 7 6 5 3]]
O=C1C(O)=C(c2cc(O)c(O)cc2)Oc2c1c(O)cc(O)c2	1	49	-5.65676	0.932171	5.56677	-75.2502	-11.9695	-28.8149	-5.65676	1	[[23 25 25 25 25 25] [2890 2931 2934 2938 2936 2932] [212 215 215 215 215 215] [1 10 10 10 10 10] [3.1 0.5 0.5 0.5 0.5 0.5]]	8 24 5	[23 23 [25 25 25 25 25]]
O=C1C(O)=C(c2cc(O)c(O)cc2)Oc2c1c(O)cc(O)c2	1	49	-5.55366	2.39582	5.89886	-77.0691	-12.6078	-29.2993	-5.55366	1	[13 4573 321 2 1.9]	6 7	[13 13]
O=C1C(O)=C(c2cc(O)c(O)cc2)Oc2c1c(O)cc(O)c2	1	49	-5.4799	1.2075	5.38547	-84.0308	-12.6283	-30.0095	-5.4799	1	[[29 13 10 11 12 14 21 22] [5585 4573 5490 5490 5490 5490 5490 5490] [389 321 382 382 382 382 382 382] [3 2 10 10 10 10 10 10] [0.7 1.3 0.8 0.8 0.8 0.8 0.8 0.8]]	6 3 12	[13 [10 11 12 14 21 22] 29]
O=C1C(O)=C(c2cc(O)c(O)cc2)Oc2c1c(O)cc(O)c2	1	49	-5.37723	0.884409	6.42143	-78.7902	-13.0493	-24.0862	-5.37723	1	[[] [] [] [] []]		[]
O=C(O)C1(O)CC(O)C(O)C(O)C1	1	50	-5.61598	0.906596	25.077	-59.7379	-9.76765	-31.0823	-5.61598	1	[[16 18 20 4 4 4 4 4 24 24 24 24 24] [5429 5429 5585 5474 5478 5476 5472 5471 2934 2938 2936 2932 2931] [378 378 389 381 381 381 381 381 215 215 215 215 215] [1 1 3 10 10 10 10 10 10 10 10 10 10] [1.2 1.3 0.8 1 1 1 1 1 0.5 0.5 0.5 0.5 0.5]]	5 16 1 2 12	[[24 24 24 24 24] [16 18] [4 4 4 4 4] [4 4 4 4 4] 20]
O=C(O)C1(O)CC(O)C(O)C(O)C1	1	50	-5.35399	1.52392	24.4689	-62.2861	-9.87853	-25.8776	-5.35399	1	[[18 4 4 4 4 4] [5429 5474 5478 5476 5472 5471] [378 381 381 381 381 381] [1 10 10 10 10 10] [1.5 1 1 1 1 1]]	16 19 1 2	[18 18 [4 4 4 4 4] [4 4 4 4 4]]
O=C(O)C1(O)CC(O)C(O)C(O)C1	1	50	-5.30472	1.01648	22.9225	-64.1351	-10.3656	-22.9413	-5.30472	1	[[20 8 8 8 8 8] [5418 5471 5474 5478 5476 5472] [377 381 381 381 381 381] [1 10 10 10 10 10] [0.5 0.7 0.7 0.7 0.7 0.7]]	13 1	[20 [8 8 8 8 8]]
O=C(O)C1(O)CC(O)C(O)C(O)C1	1	50	-5.26725	1.1062	24.3655	-60.1494	-11.5885	-24.0589	-5.26725	1	[[18 24 1 1 1 1 1] [5429 5664 2931 2934 2938 2936 2932] [378 394 215 215 215 215 215] [1 1 10 10 10 10 10] [2.7 0.9 0.5 0.5 0.5 0.5 0.5]]	5 16 19 15	[[1 1 1 1 1] 18 18 24]
O=C(O)C1(O)CC(O)C(O)C(O)C1	1	50	-5.25449	1.29896	19.9463	-66.1303	-10.1265	-26.64	-5.25449	1	[[18 1 1 1 1 1 6 6 6 6 6] [5429 2931 2934 2938 2936 2932 5471 5474 5478 5476 5472] [378 215 215 215 215 215 381 381 381 381 381] [1 10 10 10 10 10 10 10 10 10 10] [2.8 0.8 0.8 0.8 0.8 0.8 1.1 1.1 1.1 1.1 1.1]]	5 16 19 1 2	[[1 1 1 1 1] 18 18 [6 6 6 6 6] [6 6 6 6 6]]
O=C(OC1C(OC2C(O)C(O)C(OC3C(O)C(O)(CO)CO3)C(C)O2)C(O)C(OCCc2cc(O)c(O)cc2)OC1CO)C=Cc1cc(O)c(O)cc1	1	51	-8.58501	1.74615	152.994	-100.386	-12.1652	-53.622	-8.58501	1	[[46 69 73 82 82 82 82 82 94 94 94 94 94] [2847 5340 4573 5471 5474 5478 5476 5472 2934 2938 2936 2932 2931] [209 372 321 381 381 381 381 381 215 215 215 215 215] [3 3 2 10 10 10 10 10 10 10 10 10 10] [1.5 0.6 1.7 1.4 1.4 1.4 1.4 1.4 1.1 1.1 1.1 1.1 1.1]]	39 41 5 20 6 7 28 1 2	[46 46 [94 94 94 94 94] [94 94 94 94 94] 73 73 69 [82 82 82 82 82] [82 82 82 82 82]]
O=C(OC1C(OC2C(O)C(O)C(OC3C(O)C(O)(CO)CO3)C(C)O2)C(O)C(OCCc2cc(O)c(O)cc2)OC1CO)C=Cc1cc(O)c(O)cc1	1	51	-8.52549	1.5066	165.71	-71.6124	-12.0787	-52.414	-8.52549	1	[[44 46 77 82 82 82 82 82 89 89 89 89 89] [2640 2953 5603 5471 5474 5478 5476 5472 5471 5474 5478 5476 5472] [196 216 391 381 381 381 381 381 381 381 381 381 381] [3 1 4 10 10 10 10 10 10 10 10 10 10] [1.5 3.3 0.5 1.4 1.4 1.4 1.4 1.4 0.5 0.5 0.5 0.5 0.5]]	42 43 25 26 1 2 10	[44 44 46 46 [82 82 82 82 82 89 89 89 89 89] [82 82 82 82 82] 77]
O=C(OC1C(OC2C(O)C(O)C(OC3C(O)C(O)(CO)CO3)C(C)O2)C(O)C(OCCc2cc(O)c(O)cc2)OC1CO)C=Cc1cc(O)c(O)cc1	1	51	-8.38089	2.14465	159.698	-112.272	-14.2829	-47.8631	-8.38089	1	[[46 71 94 23 30 53 92] [5664 5340 2953 4573 5603 4576 5001] [394 372 216 321 391 321 348] [1 3 1 2 4 2 2] [2.2 2.6 3.7 2.1 0.5 0.5 0.5]]	25 26 6 7 50 28 52 10 15 17	[94 94 [23 53] 23 92 71 71 30 46 46]
O=C(OC1C(OC2C(O)C(O)C(OC3C(O)C(O)(CO)CO3)C(C)O2)C(O)C(OCCc2cc(O)c(O)cc2)OC1CO)C=Cc1cc(O)c(O)cc1	1	51	-8.32613	2.70207	166.087	-78.9951	-12.0038	-49.2604	-8.32613	1	[[73 80 92] [2953 5429 5578] [216 378 388] [1 1 3] [1.7 0.5 0.8]]	25 26 16 53	[73 73 80 92]
O=C(OC1C(OC2C(O)C(O)C(OC3C(O)C(O)(CO)CO3)C(C)O2)C(O)C(OCCc2cc(O)c(O)cc2)OC1CO)C=Cc1cc(O)c(O)cc1	1	51	-8.29723	2.69926	165.534	-86.16	-12.368	-47.5494	-8.29723	1	[[92 88] [5350 4576] [373 321] [3 2] [1.1 0.7]]	6 21	[88 92]
OC1CC=2C(C)(C3C(C4C(C)(C(C(C=CC(C(C)C)CC)C)CC4)CC3)CC=2)CC1	1	52	-6.85905	1.66618	63.1771	-42.1002	-9.16302	-31.8969	-6.85905	1	[[] [] [] [] []]		[]
OC1CC=2C(C)(C3C(C4C(C)(C(C(C=CC(C(C)C)CC)C)CC4)CC3)CC=2)CC1	1	52	-6.71784	2.37224	55.3054	-61.1947	-9.93626	-28.8866	-6.71784	1	[[] [] [] [] []]		[]
OC1CC=2C(C)(C3C(C4C(C)(C(C(C=CC(C(C)C)CC)C)CC4)CC3)CC=2)CC1	1	52	-6.6106	1.52699	61.8113	-36.9365	-9.90381	-31.3274	-6.6106	1	[[] [] [] [] []]		[]
OC1CC=2C(C)(C3C(C4C(C)(C(C(C=CC(C(C)C)CC)C)CC4)CC3)CC=2)CC1	1	52	-6.57279	1.9184	84.5435	-68.3494	-9.08631	-22.0649	-6.57279	1	[[] [] [] [] []]		[]
OC1CC=2C(C)(C3C(C4C(C)(C(C(C=CC(C(C)C)CC)C)CC4)CC3)CC=2)CC1	1	52	-6.48613	2.20426	69.0398	-37.4177	-9.14187	-23.491	-6.48613	1	[[] [] [] [] []]		[]
O=Cc1cc(OC)c(O)cc1	1	53	-5.14701	0.906745	9.49023	-51.3267	-8.53567	-22.521	-5.14701	1	[[18 6 6 6 6 6 13 13 13 13 13 12 12 12 12 12 10 10 10 10 10 8 8 8 8 8 7 7 7 7 7] [5585 5471 5474 5478 5476 5472 5471 5474 5478 5476 5472 5471 5474 5478 5476 5472 5471 5474 5478 5476 5472 5471 5474 5478 5476 5472 5471 5474 5478 5476 5472] [389 381 381 381 381 381 381 381 381 381 381 381 381 381 381 381 381 381 381 381 381 381 381 381 381 381 381 381 381 381 381] [3 10 10 10 10 10 10 10 10 10 10 10…	12 27	[18 18]
O=Cc1cc(OC)c(O)cc1	1	53	-4.94316	0.944517	11.0339	-51.3226	-8.59	-14.2971	-4.94316	1	[[18 6 6 6 6 6 13 13 13 13 13 12 12 12 12 12 10 10 10 10 10 8 8 8 8 8 7 7 7 7 7] [5664 5474 5478 5476 5472 5471 5474 5478 5476 5472 5471 5474 5478 5476 5472 5471 5474 5478 5476 5472 5471 5474 5478 5476 5472 5471 5474 5478 5476 5472 5471] [394 381 381 381 381 381 381 381 381 381 381 381 381 381 381 381 381 381 381 381 381 381 381 381 381 381 381 381 381 381 381] [1 10 10 10 10 10 10 10 10 10 10 10…	15 17	[18 18]
O=Cc1cc(OC)c(O)cc1	1	53	-4.71072	3.17534	9.46791	-49.7537	-9.2907	-22.1007	-4.71072	1	[[18 17] [5429 5603] [378 391] [1 4] [3 1.7]]	16 19 10 54	[18 18 17 17]
O=Cc1cc(OC)c(O)cc1	1	53	-4.68291	1.59245	9.43689	-48.2845	-9.29897	-19.9231	-4.68291	1	[[] [] [] [] []]		[]
O=Cc1cc(OC)c(O)cc1	1	53	-4.6596	2.11121	9.70188	-48.4923	-9.45681	-21.2383	-4.6596	1	[[] [] [] [] []]		[]
O=C(OC1C(OC2C(O)C(O)C(O)C(C)O2)C(O)C(OCCc2cc(O)c(O)cc2)OC1CO)C=Cc1cc(O)c(O)cc1	1	54	-8.32593	2.05644	107.845	-66.4929	-12.7007	-52.0471	-8.32593	1	[[77 79 35 42 40 39 38 36] [2847 2953 5605 5605 5605 5605 5605 5605] [209 216 391 391 391 391 391 391] [3 1 10 10 10 10 10 10] [2.1 1.9 0.5 0.5 0.5 0.5 0.5 0.5]]	39 41 25 26 31	[77 77 79 79 [35 42 40 39 38 36]]
O=C(OC1C(OC2C(O)C(O)C(O)C(C)O2)C(O)C(OCCc2cc(O)c(O)cc2)OC1CO)C=Cc1cc(O)c(O)cc1	1	54	-7.77221	1.33627	109.999	-108.762	-12.0417	-43.3642	-7.77221	1	[[44 71 75 53] [2847 5340 5429 4576] [209 372 378 321] [3 3 1 2] [4.2 2.5 0.7 2.9]]	39 41 6 7 28 52 16	[44 44 53 53 71 71 75]
O=C(OC1C(OC2C(O)C(O)C(O)C(C)O2)C(O)C(OCCc2cc(O)c(O)cc2)OC1CO)C=Cc1cc(O)c(O)cc1	1	54	-7.56581	2.51496	105.016	-82.2611	-11.8374	-48.7009	-7.56581	1	[[44 73 77 79 67 67 67 67 67] [2890 2953 4576 4573 2931 2934 2938 2936 2932] [212 216 321 321 215 215 215 215 215] [1 1 2 2 10 10 10 10 10] [4.5 1.4 2.5 0.5 0.5 0.5 0.5 0.5 0.5]]	8 24 5 25 6 7	[44 44 [67 67 67 67 67] 73 [77 79] 77]
O=C(OC1C(OC2C(O)C(O)C(O)C(C)O2)C(O)C(OCCc2cc(O)c(O)cc2)OC1CO)C=Cc1cc(O)c(O)cc1	1	54	-7.50016	2.52107	119.939	-58.1962	-11.7283	-49.7457	-7.50016	1	[[17 69 73 73 77] [2953 5350 2952 2953 2847] [216 373 216 216 209] [1 3 1 1 3] [0.6 1.7 1 1.8 1.8]]	39 41 25 26 21 32	[77 77 [17 73 73] 73 69 69]
O=C(OC1C(OC2C(O)C(O)C(O)C(C)O2)C(O)C(OCCc2cc(O)c(O)cc2)OC1CO)C=Cc1cc(O)c(O)cc1	1	54	-7.42994	1.57968	103.412	-92.1263	-12.6015	-43.8996	-7.42994	1	[[33 69 79 79 79 79 79] [2953 5340 2934 2938 2936 2932 2931] [216 372 215 215 215 215 215] [1 3 10 10 10 10 10] [0.6 1.5 1.1 1.1 1.1 1.1 1.1]]	5 20 25 28 52	[[79 79 79 79 79] [79 79 79 79 79] 33 69 69]
O=C1c2c(O)c(c(O)c(C3C(O)C(O)C(O)C(CO)O3)c2OC(c2ccc(O)cc2)=C1)C1C(O)C(O)C(O)C(CO)O1	1	55	-7.54056	1.48296	136.942	-104.015	-12.0632	-43.677	-7.54056	1	[71 2868 211 3 3.6]	44 47	[71 71]
O=C1c2c(O)c(c(O)c(C3C(O)C(O)C(O)C(CO)O3)c2OC(c2ccc(O)cc2)=C1)C1C(O)C(O)C(O)C(CO)O1	1	55	-7.34625	1.6758	150.342	-88.781	-11.9846	-43.872	-7.34625	1	[[43 67] [2953 5325] [216 371] [1 3] [2.2 3.5]]	25 26 35 36	[43 43 67 67]
O=C1c2c(O)c(c(O)c(C3C(O)C(O)C(O)C(CO)O3)c2OC(c2ccc(O)cc2)=C1)C1C(O)C(O)C(O)C(CO)O1	1	55	-7.32747	1.38433	140.711	-117.115	-12.683	-44.6	-7.32747	1	[[49 71 61 63] [2847 5350 2691 2691] [209 373 198 198] [3 3 2 2] [0.5 1.8 1.5 5]]	29 30 39 21 32	[[61 63] [61 63] 49 71 71]
O=C1c2c(O)c(c(O)c(C3C(O)C(O)C(O)C(CO)O3)c2OC(c2ccc(O)cc2)=C1)C1C(O)C(O)C(O)C(CO)O1	1	55	-7.32249	2.03602	138.327	-80.8029	-12.6182	-45.8793	-7.32249	1	[[39 61 71] [2890 2952 5664] [212 216 394] [1 1 1] [0.8 3.1 1.9]]	8 25 26 15 17	[39 61 61 71 71]
O=C1c2c(O)c(c(O)c(C3C(O)C(O)C(O)C(CO)O3)c2OC(c2ccc(O)cc2)=C1)C1C(O)C(O)C(O)C(CO)O1	1	55	-7.23072	1.21547	149.287	-125.605	-12.5643	-45.372	-7.23072	1	[[43 63 67 63 11 12 14 16 21 22] [2953 2847 2890 2691 5202 5202 5202 5202 5202 5202] [216 209 212 198 362 362 362 362 362 362] [1 3 1 2 10 10 10 10 10 10] [1.4 1.9 2.5 4.2 0.5 0.5 0.5 0.5 0.5 0.5]]	29 30 39 41 8 24 25 38	[63 63 63 63 67 67 43 [11 12 14 16 21 22]]
O=C1c2c(O)cc(O)c(C3C(O)C(O)C(O)C(CO)O3)c2OC(c2ccc(O)cc2)=C1	1	56	-6.71477	2.76012	54.0309	-89.1586	-11.7248	-38.7927	-6.71477	1	[[42 44 50 15 11 12 14 16 17 18 16 23 21 20 19 17] [2953 5429 5350 4573 5490 5490 5490 5490 5490 5490 5494 5494 5494 5494 5494 5494] [216 378 373 321 382 382 382 382 382 382 382 382 382 382 382 382] [1 1 3 2 10 10 10 10 10 10 10 10 10 10 10 10] [0.7 1.1 1.7 1.2 1 1 1 1 1 1 0.5 0.5 0.5 0.5 0.5 0.5]]	25 6 21 32 16 3 4	[42 15 50 50 44 [11 12 14 16 17 18 16 23 21 20 19 17] [11 12 14 16 17 18]]
O=C1c2c(O)cc(O)c(C3C(O)C(O)C(O)C(CO)O3)c2OC(c2ccc(O)cc2)=C1	1	56	-6.40694	2.71071	51.4901	-86.0898	-11.3916	-32.0938	-6.40694	1	[[15 1 10 8 6 5 3 11 12 14 16 17 18] [4573 4576 4576 4576 4576 4576 4576 5490 5490 5490 5490 5490 5490] [321 321 321 321 321 321 321 382 382 382 382 382 382] [2 10 10 10 10 10 10 10 10 10 10 10 10] [0.8 0.7 0.7 0.7 0.7 0.7 0.7 0.9 0.9 0.9 0.9 0.9 0.9]]	6 33 3	[15 [1 10 8 6 5 3] [11 12 14 16 17 18]]
O=C1c2c(O)cc(O)c(C3C(O)C(O)C(O)C(CO)O3)c2OC(c2ccc(O)cc2)=C1	1	56	-6.16115	2.6663	56.1638	-83.8259	-11.8641	-34.284	-6.16115	1	[50 5325 371 3 0.8]	35	50
O=C1c2c(O)cc(O)c(C3C(O)C(O)C(O)C(CO)O3)c2OC(c2ccc(O)cc2)=C1	1	56	-6.02731	1.28366	56.0825	-95.8453	-13.2395	-25.2802	-6.02731	1	[[44 46] [2953 2953] [216 216] [1 1] [1.2 2.9]]	25 26	[[44 46] 46]
O=C1c2c(O)cc(O)c(C3C(O)C(O)C(O)C(CO)O3)c2OC(c2ccc(O)cc2)=C1	1	56	-6.00645	2.62857	57.3149	-68.4117	-12.0367	-33.8117	-6.00645	1	[50 5325 371 3 1.7]	35 36	[50 50]
